# Supplementary material for: 1-(Piperidin-1-yl)-9,10-anthraquinone
Source: Acta Crystallogr Sect E Struct Rep Online. 2012 Sep 8;68(Pt 10):o2879. doi: 10.1107/S1600536812037713 (PMC3470233; doi:10.1107/S1600536812037713)
Supplement: Supplementary file 1 [file e-68-o2879-sup1.cif]

##############################################################################
#                                                                            #
# This CIF contains the data in a paper accepted for publication in          #
# Acta Crystallographica Section E. It conforms to the requirements of       #
# Notes for Authors for Acta Crystallographica Section E, and has been       #
# peer reviewed under the auspices of the IUCr Commission on Journals.       #
#                                                                            #
# Full details of the Crystallographic Information File format               #
# are given in the paper "The Crystallographic Information File (CIF):       #
# a New Standard Archive File for Crystallography" by S. R. Hall, F. H.      #
# Allen and I. D. Brown [Acta Cryst. (1991), A47, 655-685].                  #
#                                                                            #
# The current version of the core CIF dictionary is obtainable from          #
# ftp://ftp.iucr.org/pub/cif_core.dic.                                       #
#                                                                            #
# Software is freely available for graphical display of the structure(s)     #
# in this CIF. For information consult the CIF software page                 #
# http://www.iucr.org/resources/cif/software.                                #
#                                                                            #
# This file may be used for bona fide research purposes within the           #
# scientific community so long as proper attribution is given to the journal # 
# article from which it was obtained.                                        #
#                                                                            #
##############################################################################
data_global
_audit_creation_method     'from SHELXL97 CIF and IUCr SHELXL97-template'
_journal_date_recd_electronic     2012-08-23
_journal_date_accepted     2012-09-02
_journal_name_full     'Acta Crystallographica, Section E'
_journal_year     2012
_journal_volume     68
_journal_issue     10
_journal_page_first     o2879
_journal_page_last     o2879
_journal_paper_category     QO
_journal_paper_doi     10.1107/S1600536812037713
_journal_coeditor_code     IS5185
_publ_contact_author_name     'MSc Damian Trzybi\'nski'
_publ_contact_author_address
;
Faculty of Chemistry
University of Gda\'nsk
J. Sobieskiego 18
80-952 Gda\'nsk
Poland
;
_publ_contact_author_email     trzybinski@chem.univ.gda.pl
_publ_contact_author_fax     '+48 58 523 53 57'
_publ_contact_author_phone     '+48 58 523 54 25'
_publ_section_title
;
1-(Piperidin-1-yl)-9,10-anthraquinone
;
loop_
    _publ_author_name
    _publ_author_footnote
    _publ_author_address
    'El\.zbieta Wnuk' ?
;
Faculty of Chemistry
University of Gda\'nsk
J. Sobieskiego 18
80-952 Gda\'nsk
Poland
;
    'Pawe\/l Niedzia\/lkowski' ?
;
Faculty of Chemistry
University of Gda\'nsk
J. Sobieskiego 18
80-952 Gda\'nsk
Poland
;
    'Damian Trzybi\'nski' .
;
Faculty of Chemistry
University of Gda\'nsk
J. Sobieskiego 18
80-952 Gda\'nsk
Poland
;
    'Tadeusz Ossowski' ?
;
Faculty of Chemistry
University of Gda\'nsk
J. Sobieskiego 18
80-952 Gda\'nsk
Poland
;
data_I
_chemical_name_systematic
;
1-(Piperidin-1-yl)-9,10-anthraquinone
;
_chemical_formula_moiety     'C19 H17 N O2'
_chemical_formula_sum     'C19 H17 N O2'
_chemical_formula_iupac     'C19 H17 N O2'
_chemical_formula_weight     291.34
_symmetry_cell_setting     monoclinic
_symmetry_space_group_name_H-M     'P 21/c'
_symmetry_space_group_name_Hall     '-P 2ybc'
loop_
    _symmetry_equiv_pos_as_xyz
    'x, y, z'
    '-x, y+1/2, -z+1/2'
    '-x, -y, -z'
    'x, -y-1/2, z-1/2'
_cell_length_a     16.7798(4)
_cell_length_b     6.84599(14)
_cell_length_c     12.6126(3)
_cell_angle_alpha     90.00
_cell_angle_beta     90.723(2)
_cell_angle_gamma     90.00
_cell_volume     1448.75(6)
_cell_formula_units_Z     4
_cell_measurement_reflns_used     10180
_cell_measurement_theta_min     3.3792
_cell_measurement_theta_max     29.2788
_cell_measurement_temperature     295(2)
_exptl_crystal_description     plate
_exptl_crystal_colour     red
_exptl_crystal_size_max     0.42
_exptl_crystal_size_mid     0.35
_exptl_crystal_size_min     0.05
_exptl_crystal_density_diffrn     1.336
_exptl_crystal_density_meas     ?
_exptl_crystal_density_method     'not measured'
_exptl_crystal_F_000     616
_exptl_absorpt_coefficient_mu     0.087
_exptl_absorpt_correction_type     multi-scan
_exptl_absorpt_process_details
;
(<i>CrysAlis RED</i>; Oxford Diffraction, 2008)
;
_exptl_absorpt_correction_T_min     0.969
_exptl_absorpt_correction_T_max     0.996
_exptl_special_details     ?
_diffrn_ambient_temperature     295(2)
_diffrn_radiation_type     MoK\a
_diffrn_radiation_wavelength     0.71073
_diffrn_radiation_source     'Enhance (Mo) X-ray Source'
_diffrn_radiation_monochromator     graphite
_diffrn_measurement_device_type     'Oxford Diffraction GEMINI R ULTRA Ruby CCD'
_diffrn_measurement_method     \w
_diffrn_detector_area_resol_mean     10.4002
_diffrn_reflns_number     18914
_diffrn_reflns_av_R_equivalents     0.0227
_diffrn_reflns_av_sigmaI/netI     0.0123
_diffrn_reflns_theta_min     3.39
_diffrn_reflns_theta_max     25.09
_diffrn_reflns_theta_full     25.09
_diffrn_measured_fraction_theta_max     0.998
_diffrn_measured_fraction_theta_full     0.998
_diffrn_reflns_limit_h_min     -20
_diffrn_reflns_limit_h_max     20
_diffrn_reflns_limit_k_min     -8
_diffrn_reflns_limit_k_max     8
_diffrn_reflns_limit_l_min     -15
_diffrn_reflns_limit_l_max     15
_diffrn_standards_number     ?
_diffrn_standards_interval_count     ?
_diffrn_standards_interval_time     ?
_diffrn_standards_decay_%     ?
_reflns_number_total     2565
_reflns_number_gt     2189
_reflns_threshold_expression     I>2sigma(I)
_refine_ls_structure_factor_coef     Fsqd
_refine_ls_matrix_type     full
_refine_ls_R_factor_all     0.0457
_refine_ls_R_factor_gt     0.0387
_refine_ls_wR_factor_gt     0.0997
_refine_ls_wR_factor_ref     0.1060
_refine_ls_goodness_of_fit_ref     1.042
_refine_ls_restrained_S_all     1.042
_refine_ls_number_reflns     2565
_refine_ls_number_parameters     199
_refine_ls_number_restraints     0
_refine_ls_hydrogen_treatment     constr
_refine_ls_weighting_scheme     calc
_refine_ls_weighting_details
         'calc w=1/[\s^2^(Fo^2^)+(0.0585P)^2^+0.2330P] where P=(Fo^2^+2Fc^2^)/3'
_atom_sites_solution_hydrogens     geom
_atom_sites_solution_primary     direct
_atom_sites_solution_secondary     difmap
_refine_ls_shift/su_max     0.000
_refine_ls_shift/su_mean     0.000
_refine_diff_density_max     0.124
_refine_diff_density_min     -0.213
_refine_ls_extinction_method     none
_refine_ls_extinction_coef     ?
loop_
    _atom_type_symbol
    _atom_type_description
    _atom_type_scat_dispersion_real
    _atom_type_scat_dispersion_imag
    _atom_type_scat_source
    'C' 'C' 0.0033 0.0016
                         'International Tables Vol C Tables 4.2.6.8 and 6.1.1.4'
    'H' 'H' 0.0000 0.0000
                         'International Tables Vol C Tables 4.2.6.8 and 6.1.1.4'
    'N' 'N' 0.0061 0.0033
                         'International Tables Vol C Tables 4.2.6.8 and 6.1.1.4'
    'O' 'O' 0.0106 0.0060
                         'International Tables Vol C Tables 4.2.6.8 and 6.1.1.4'
_computing_data_collection     'CrysAlis CCD (Oxford Diffraction, 2008)'
_computing_cell_refinement     'CrysAlis CCD (Oxford Diffraction, 2008)'
_computing_data_reduction     'CrysAlis RED (Oxford Diffraction, 2008)'
_computing_structure_solution     'SHELXS97 (Sheldrick, 2008)'
_computing_structure_refinement     'SHELXL97 (Sheldrick, 2008)'
_computing_molecular_graphics     'ORTEP-3 (Farrugia, 1997)'
_computing_publication_material
                            'SHELXL97 (Sheldrick, 2008) and PLATON (Spek, 2009)'
loop_
    _atom_site_type_symbol
    _atom_site_label
    _atom_site_fract_x
    _atom_site_fract_y
    _atom_site_fract_z
    _atom_site_U_iso_or_equiv
    _atom_site_adp_type
    _atom_site_calc_flag
    _atom_site_refinement_flags
    _atom_site_occupancy
    _atom_site_symmetry_multiplicity
    _atom_site_disorder_assembly
    _atom_site_disorder_group
    C C1 0.25956(7) 0.80184(16) 0.58372(9) 0.0352(3) Uani d . 1 1 . .
    C C2 0.31025(8) 0.95054(19) 0.62053(11) 0.0451(3) Uani d . 1 1 . .
    H H2 0.2900 1.0455 0.6655 0.054 Uiso calc R 1 1 . .
    C C3 0.38886(9) 0.9603(2) 0.59230(12) 0.0530(4) Uani d . 1 1 . .
    H H3 0.4212 1.0592 0.6195 0.064 Uiso calc R 1 1 . .
    C C4 0.42001(8) 0.82494(19) 0.52427(11) 0.0473(3) Uani d . 1 1 . .
    H H4 0.4729 0.8347 0.5036 0.057 Uiso calc R 1 1 . .
    C C5 0.40087(8) 0.22450(19) 0.31080(10) 0.0454(3) Uani d . 1 1 . .
    H H5 0.4535 0.2399 0.2900 0.054 Uiso calc R 1 1 . .
    C C6 0.35703(9) 0.0683(2) 0.27434(11) 0.0532(4) Uani d . 1 1 . .
    H H6 0.3799 -0.0223 0.2290 0.064 Uiso calc R 1 1 . .
    C C7 0.27893(10) 0.0461(2) 0.30517(12) 0.0574(4) Uani d . 1 1 . .
    H H7 0.2488 -0.0573 0.2785 0.069 Uiso calc R 1 1 . .
    C C8 0.24507(9) 0.17570(18) 0.37514(11) 0.0476(3) Uani d . 1 1 . .
    H H8 0.1928 0.1572 0.3968 0.057 Uiso calc R 1 1 . .
    C C9 0.25025(7) 0.47080(18) 0.48949(10) 0.0397(3) Uani d . 1 1 . .
    C C10 0.41166(7) 0.53500(18) 0.41201(10) 0.0405(3) Uani d . 1 1 . .
    C C11 0.29271(7) 0.65477(17) 0.51749(9) 0.0344(3) Uani d . 1 1 . .
    C C12 0.37301(7) 0.67421(17) 0.48642(9) 0.0369(3) Uani d . 1 1 . .
    C C13 0.28871(7) 0.33387(17) 0.41345(9) 0.0370(3) Uani d . 1 1 . .
    C C14 0.36646(7) 0.35977(17) 0.37891(9) 0.0371(3) Uani d . 1 1 . .
    N N15 0.18002(6) 0.80008(15) 0.61441(8) 0.0378(3) Uani d . 1 1 . .
    C C16 0.11888(7) 0.8051(2) 0.53068(10) 0.0455(3) Uani d . 1 1 . .
    H H16A 0.1361 0.7265 0.4712 0.055 Uiso calc R 1 1 . .
    H H16B 0.1119 0.9383 0.5061 0.055 Uiso calc R 1 1 . .
    C C17 0.04046(8) 0.7281(2) 0.57052(12) 0.0547(4) Uani d . 1 1 . .
    H H17A 0.0463 0.5918 0.5901 0.066 Uiso calc R 1 1 . .
    H H17B 0.0004 0.7369 0.5146 0.066 Uiso calc R 1 1 . .
    C C18 0.01381(8) 0.8450(2) 0.66587(12) 0.0561(4) Uani d . 1 1 . .
    H H18A 0.0013 0.9777 0.6444 0.067 Uiso calc R 1 1 . .
    H H18B -0.0339 0.7871 0.6950 0.067 Uiso calc R 1 1 . .
    C C19 0.07945(8) 0.8471(2) 0.74937(11) 0.0516(4) Uani d . 1 1 . .
    H H19A 0.0638 0.9307 0.8076 0.062 Uiso calc R 1 1 . .
    H H19B 0.0869 0.7161 0.7770 0.062 Uiso calc R 1 1 . .
    C C20 0.15707(8) 0.91992(19) 0.70485(10) 0.0452(3) Uani d . 1 1 . .
    H H20A 0.1512 1.0549 0.6826 0.054 Uiso calc R 1 1 . .
    H H20B 0.1984 0.9142 0.7592 0.054 Uiso calc R 1 1 . .
    O O21 0.18687(6) 0.42388(15) 0.52784(10) 0.0682(3) Uani d . 1 1 . .
    O O22 0.47785(6) 0.56781(15) 0.37776(9) 0.0607(3) Uani d . 1 1 . .
loop_
    _atom_site_aniso_label
    _atom_site_aniso_U_11
    _atom_site_aniso_U_22
    _atom_site_aniso_U_33
    _atom_site_aniso_U_12
    _atom_site_aniso_U_13
    _atom_site_aniso_U_23
    C1 0.0364(6) 0.0372(6) 0.0320(6) -0.0020(5) -0.0002(5) 0.0035(5)
    C2 0.0474(8) 0.0424(7) 0.0457(7) -0.0052(5) 0.0029(6) -0.0085(6)
    C3 0.0491(8) 0.0500(8) 0.0600(9) -0.0166(6) 0.0019(7) -0.0124(7)
    C4 0.0375(7) 0.0500(8) 0.0546(8) -0.0115(5) 0.0059(6) -0.0026(6)
    C5 0.0478(7) 0.0490(7) 0.0395(7) 0.0071(6) 0.0057(6) 0.0011(6)
    C6 0.0666(10) 0.0464(8) 0.0468(8) 0.0066(7) 0.0065(7) -0.0079(6)
    C7 0.0716(10) 0.0429(8) 0.0577(9) -0.0096(7) 0.0036(8) -0.0115(6)
    C8 0.0500(8) 0.0424(7) 0.0505(8) -0.0081(6) 0.0053(6) -0.0017(6)
    C9 0.0374(7) 0.0398(7) 0.0420(7) -0.0059(5) 0.0066(5) -0.0001(5)
    C10 0.0382(7) 0.0450(7) 0.0386(6) -0.0029(5) 0.0053(5) 0.0048(5)
    C11 0.0359(6) 0.0355(6) 0.0319(6) -0.0035(5) 0.0009(5) 0.0027(5)
    C12 0.0365(6) 0.0380(6) 0.0363(6) -0.0043(5) 0.0030(5) 0.0041(5)
    C13 0.0422(7) 0.0338(6) 0.0350(6) -0.0018(5) 0.0019(5) 0.0040(5)
    C14 0.0408(7) 0.0385(6) 0.0319(6) 0.0010(5) 0.0017(5) 0.0045(5)
    N15 0.0361(6) 0.0443(6) 0.0331(5) 0.0007(4) 0.0007(4) -0.0050(4)
    C16 0.0405(7) 0.0576(8) 0.0384(7) -0.0002(6) -0.0027(5) -0.0008(6)
    C17 0.0401(7) 0.0658(9) 0.0583(9) -0.0045(6) -0.0018(6) -0.0042(7)
    C18 0.0413(8) 0.0607(9) 0.0667(10) 0.0037(6) 0.0112(7) 0.0017(7)
    C19 0.0535(8) 0.0564(8) 0.0452(8) 0.0071(6) 0.0129(6) -0.0030(6)
    C20 0.0480(7) 0.0464(7) 0.0414(7) 0.0033(6) 0.0025(6) -0.0084(6)
    O21 0.0557(6) 0.0568(6) 0.0930(8) -0.0234(5) 0.0358(6) -0.0244(6)
    O22 0.0451(6) 0.0679(7) 0.0696(7) -0.0129(5) 0.0234(5) -0.0109(5)
_geom_special_details
;
All e.s.d.'s (except the e.s.d. in the dihedral angle between two l.s. planes)
are estimated using the full covariance matrix. The cell e.s.d.'s are taken
into account individually in the estimation of e.s.d.'s in distances, angles
and torsion angles; correlations between e.s.d.'s in cell parameters are only
used when they are defined by crystal symmetry. An approximate (isotropic)
treatment of cell e.s.d.'s is used for estimating e.s.d.'s involving l.s.
planes.
;
loop_
    _geom_bond_atom_site_label_1
    _geom_bond_atom_site_label_2
    _geom_bond_site_symmetry_2
    _geom_bond_distance
    _geom_bond_publ_flag
    C1 N15 . 1.3943(15) ?
    C1 C2 . 1.4020(17) ?
    C1 C11 . 1.4257(17) ?
    C2 C3 . 1.3722(19) ?
    C2 H2 . 0.9300 ?
    C3 C4 . 1.3707(19) ?
    C3 H3 . 0.9300 ?
    C4 C12 . 1.3804(17) ?
    C4 H4 . 0.9300 ?
    C5 C6 . 1.374(2) ?
    C5 C14 . 1.3934(18) ?
    C5 H5 . 0.9300 ?
    C6 C7 . 1.380(2) ?
    C6 H6 . 0.9300 ?
    C7 C8 . 1.379(2) ?
    C7 H7 . 0.9300 ?
    C8 C13 . 1.3905(18) ?
    C8 H8 . 0.9300 ?
    C9 O21 . 1.2171(15) ?
    C9 C11 . 1.4873(17) ?
    C9 C13 . 1.4936(17) ?
    C10 O22 . 1.2176(15) ?
    C10 C14 . 1.4766(17) ?
    C10 C12 . 1.4917(18) ?
    C11 C12 . 1.4142(17) ?
    C13 C14 . 1.3919(17) ?
    N15 C20 . 1.4608(15) ?
    N15 C16 . 1.4634(16) ?
    C16 C17 . 1.5094(19) ?
    C16 H16A . 0.9700 ?
    C16 H16B . 0.9700 ?
    C17 C18 . 1.517(2) ?
    C17 H17A . 0.9700 ?
    C17 H17B . 0.9700 ?
    C18 C19 . 1.514(2) ?
    C18 H18A . 0.9700 ?
    C18 H18B . 0.9700 ?
    C19 C20 . 1.5094(19) ?
    C19 H19A . 0.9700 ?
    C19 H19B . 0.9700 ?
    C20 H20A . 0.9700 ?
    C20 H20B . 0.9700 ?
loop_
    _geom_angle_atom_site_label_1
    _geom_angle_atom_site_label_2
    _geom_angle_atom_site_label_3
    _geom_angle_site_symmetry_1
    _geom_angle_site_symmetry_3
    _geom_angle
    _geom_angle_publ_flag
    N15 C1 C2 . . 119.55(11) ?
    N15 C1 C11 . . 122.58(10) ?
    C2 C1 C11 . . 117.86(11) ?
    C3 C2 C1 . . 122.03(12) ?
    C3 C2 H2 . . 119.0 ?
    C1 C2 H2 . . 119.0 ?
    C4 C3 C2 . . 120.34(12) ?
    C4 C3 H3 . . 119.8 ?
    C2 C3 H3 . . 119.8 ?
    C3 C4 C12 . . 120.06(12) ?
    C3 C4 H4 . . 120.0 ?
    C12 C4 H4 . . 120.0 ?
    C6 C5 C14 . . 119.96(13) ?
    C6 C5 H5 . . 120.0 ?
    C14 C5 H5 . . 120.0 ?
    C5 C6 C7 . . 119.84(12) ?
    C5 C6 H6 . . 120.1 ?
    C7 C6 H6 . . 120.1 ?
    C8 C7 C6 . . 120.67(13) ?
    C8 C7 H7 . . 119.7 ?
    C6 C7 H7 . . 119.7 ?
    C7 C8 C13 . . 120.26(13) ?
    C7 C8 H8 . . 119.9 ?
    C13 C8 H8 . . 119.9 ?
    O21 C9 C11 . . 123.20(11) ?
    O21 C9 C13 . . 118.45(11) ?
    C11 C9 C13 . . 118.32(10) ?
    O22 C10 C14 . . 121.14(12) ?
    O22 C10 C12 . . 120.74(11) ?
    C14 C10 C12 . . 118.10(10) ?
    C12 C11 C1 . . 118.43(10) ?
    C12 C11 C9 . . 117.97(10) ?
    C1 C11 C9 . . 123.22(11) ?
    C4 C12 C11 . . 121.11(11) ?
    C4 C12 C10 . . 116.37(11) ?
    C11 C12 C10 . . 122.52(11) ?
    C8 C13 C14 . . 118.82(11) ?
    C8 C13 C9 . . 118.81(11) ?
    C14 C13 C9 . . 122.36(11) ?
    C13 C14 C5 . . 120.37(12) ?
    C13 C14 C10 . . 119.68(11) ?
    C5 C14 C10 . . 119.92(11) ?
    C1 N15 C20 . . 118.34(10) ?
    C1 N15 C16 . . 117.66(9) ?
    C20 N15 C16 . . 111.16(10) ?
    N15 C16 C17 . . 110.97(11) ?
    N15 C16 H16A . . 109.4 ?
    C17 C16 H16A . . 109.4 ?
    N15 C16 H16B . . 109.4 ?
    C17 C16 H16B . . 109.4 ?
    H16A C16 H16B . . 108.0 ?
    C16 C17 C18 . . 110.29(12) ?
    C16 C17 H17A . . 109.6 ?
    C18 C17 H17A . . 109.6 ?
    C16 C17 H17B . . 109.6 ?
    C18 C17 H17B . . 109.6 ?
    H17A C17 H17B . . 108.1 ?
    C19 C18 C17 . . 109.72(11) ?
    C19 C18 H18A . . 109.7 ?
    C17 C18 H18A . . 109.7 ?
    C19 C18 H18B . . 109.7 ?
    C17 C18 H18B . . 109.7 ?
    H18A C18 H18B . . 108.2 ?
    C20 C19 C18 . . 111.59(11) ?
    C20 C19 H19A . . 109.3 ?
    C18 C19 H19A . . 109.3 ?
    C20 C19 H19B . . 109.3 ?
    C18 C19 H19B . . 109.3 ?
    H19A C19 H19B . . 108.0 ?
    N15 C20 C19 . . 110.02(11) ?
    N15 C20 H20A . . 109.7 ?
    C19 C20 H20A . . 109.7 ?
    N15 C20 H20B . . 109.7 ?
    C19 C20 H20B . . 109.7 ?
    H20A C20 H20B . . 108.2 ?
loop_
    _geom_torsion_atom_site_label_1
    _geom_torsion_atom_site_label_2
    _geom_torsion_atom_site_label_3
    _geom_torsion_atom_site_label_4
    _geom_torsion_site_symmetry_1
    _geom_torsion_site_symmetry_2
    _geom_torsion_site_symmetry_3
    _geom_torsion_site_symmetry_4
    _geom_torsion
    _geom_torsion_publ_flag
    N15 C1 C2 C3 . . . . -179.53(12) ?
    C11 C1 C2 C3 . . . . 1.84(19) ?
    C1 C2 C3 C4 . . . . 1.5(2) ?
    C2 C3 C4 C12 . . . . -2.1(2) ?
    C14 C5 C6 C7 . . . . 0.1(2) ?
    C5 C6 C7 C8 . . . . -2.2(2) ?
    C6 C7 C8 C13 . . . . 1.7(2) ?
    N15 C1 C11 C12 . . . . 176.97(10) ?
    C2 C1 C11 C12 . . . . -4.45(16) ?
    N15 C1 C11 C9 . . . . -10.26(17) ?
    C2 C1 C11 C9 . . . . 168.32(11) ?
    O21 C9 C11 C12 . . . . 166.47(13) ?
    C13 C9 C11 C12 . . . . -11.33(16) ?
    O21 C9 C11 C1 . . . . -6.3(2) ?
    C13 C9 C11 C1 . . . . 175.87(10) ?
    C3 C4 C12 C11 . . . . -0.7(2) ?
    C3 C4 C12 C10 . . . . 179.43(12) ?
    C1 C11 C12 C4 . . . . 3.98(17) ?
    C9 C11 C12 C4 . . . . -169.18(11) ?
    C1 C11 C12 C10 . . . . -176.15(10) ?
    C9 C11 C12 C10 . . . . 10.69(17) ?
    O22 C10 C12 C4 . . . . -8.32(18) ?
    C14 C10 C12 C4 . . . . 173.38(11) ?
    O22 C10 C12 C11 . . . . 171.81(12) ?
    C14 C10 C12 C11 . . . . -6.49(17) ?
    C7 C8 C13 C14 . . . . 0.77(19) ?
    C7 C8 C13 C9 . . . . -179.74(12) ?
    O21 C9 C13 C8 . . . . 11.05(19) ?
    C11 C9 C13 C8 . . . . -171.04(11) ?
    O21 C9 C13 C14 . . . . -169.48(12) ?
    C11 C9 C13 C14 . . . . 8.43(17) ?
    C8 C13 C14 C5 . . . . -2.79(18) ?
    C9 C13 C14 C5 . . . . 177.74(11) ?
    C8 C13 C14 C10 . . . . 175.23(11) ?
    C9 C13 C14 C10 . . . . -4.24(17) ?
    C6 C5 C14 C13 . . . . 2.36(18) ?
    C6 C5 C14 C10 . . . . -175.66(12) ?
    O22 C10 C14 C13 . . . . -175.33(12) ?
    C12 C10 C14 C13 . . . . 2.97(17) ?
    O22 C10 C14 C5 . . . . 2.71(18) ?
    C12 C10 C14 C5 . . . . -179.00(10) ?
    C2 C1 N15 C20 . . . . -16.08(16) ?
    C11 C1 N15 C20 . . . . 162.48(11) ?
    C2 C1 N15 C16 . . . . 122.15(12) ?
    C11 C1 N15 C16 . . . . -59.30(15) ?
    C1 N15 C16 C17 . . . . 158.76(11) ?
    C20 N15 C16 C17 . . . . -60.21(14) ?
    N15 C16 C17 C18 . . . . 57.32(16) ?
    C16 C17 C18 C19 . . . . -54.05(16) ?
    C17 C18 C19 C20 . . . . 54.41(16) ?
    C1 N15 C20 C19 . . . . -159.99(11) ?
    C16 N15 C20 C19 . . . . 59.26(13) ?
    C18 C19 C20 N15 . . . . -56.84(15) ?
loop_
    _geom_hbond_atom_site_label_D
    _geom_hbond_atom_site_label_H
    _geom_hbond_atom_site_label_A
    _geom_hbond_site_symmetry_D
    _geom_hbond_site_symmetry_H
    _geom_hbond_site_symmetry_A
    _geom_hbond_distance_DH
    _geom_hbond_distance_HA
    _geom_hbond_distance_DA
    _geom_hbond_angle_DHA
    _geom_hbond_publ_flag
    C2 H2 Cg3 1_555 1_555 4_565 0.93 2.88 3.685(2) 146 y
_iucr_refine_instructions_details
;
TITL DT190411 in P2(1)/c
REM P2(1)/c (#14 in standard setting)
CELL 0.71073  16.779795   6.845995  12.612627  90.0000  90.7233  90.0000
ZERR    4.00   0.000391   0.000143   0.000296   0.0000   0.0022   0.0000
LATT  1
SYMM -x, y+1/2,-z+1/2
SFAC C H N O
UNIT 76.00 68.00 4.00 8.00
L.S. 999
BOND $h
FMAP 2
PLAN 20
ACTA
LIST 4
CONF
HTAB 2
WPDB -2
OMIT -2 50.2
ACTA 50.2
WGHT    0.058500    0.233000
FVAR       6.38750
C1    1    0.259557    0.801839    0.583716    11.00000    0.03642    0.03715 =
         0.03204    0.00346   -0.00021   -0.00198
C2    1    0.310252    0.950544    0.620535    11.00000    0.04737    0.04236 =
         0.04574   -0.00849    0.00286   -0.00519
AFIX  43
H2    2    0.289976    1.045536    0.665482    11.00000   -1.20000
AFIX   0
C3    1    0.388859    0.960256    0.592301    11.00000    0.04906    0.05002 =
         0.06000   -0.01238    0.00191   -0.01663
AFIX  43
H3    2    0.421165    1.059152    0.619462    11.00000   -1.20000
AFIX   0
C4    1    0.420013    0.824945    0.524272    11.00000    0.03751    0.05005 =
         0.05462   -0.00256    0.00588   -0.01147
AFIX  43
H4    2    0.472869    0.834703    0.503601    11.00000   -1.20000
AFIX   0
C5    1    0.400870    0.224498    0.310801    11.00000    0.04780    0.04900 =
         0.03946    0.00111    0.00574    0.00707
AFIX  43
H5    2    0.453478    0.239945    0.290029    11.00000   -1.20000
AFIX   0
C6    1    0.357031    0.068260    0.274343    11.00000    0.06657    0.04640 =
         0.04685   -0.00786    0.00649    0.00656
AFIX  43
H6    2    0.379935   -0.022332    0.229004    11.00000   -1.20000
AFIX   0
C7    1    0.278934    0.046107    0.305169    11.00000    0.07156    0.04292 =
         0.05767   -0.01147    0.00356   -0.00959
AFIX  43
H7    2    0.248837   -0.057272    0.278485    11.00000   -1.20000
AFIX   0
C8    1    0.245068    0.175699    0.375136    11.00000    0.05002    0.04235 =
         0.05052   -0.00174    0.00533   -0.00808
AFIX  43
H8    2    0.192829    0.157242    0.396782    11.00000   -1.20000
AFIX   0
C9    1    0.250251    0.470803    0.489493    11.00000    0.03737    0.03978 =
         0.04201   -0.00013    0.00659   -0.00591
C10   1    0.411659    0.535001    0.412006    11.00000    0.03820    0.04499 =
         0.03857    0.00476    0.00530   -0.00286
C11   1    0.292709    0.654774    0.517486    11.00000    0.03592    0.03552 =
         0.03190    0.00266    0.00090   -0.00354
C12   1    0.373007    0.674210    0.486416    11.00000    0.03650    0.03796 =
         0.03631    0.00410    0.00297   -0.00426
C13   1    0.288715    0.333866    0.413454    11.00000    0.04215    0.03380 =
         0.03500    0.00396    0.00188   -0.00185
C14   1    0.366460    0.359775    0.378913    11.00000    0.04076    0.03851 =
         0.03194    0.00446    0.00174    0.00103
N15   3    0.180024    0.800075    0.614406    11.00000    0.03609    0.04430 =
         0.03306   -0.00499    0.00074    0.00072
C16   1    0.118880    0.805080    0.530683    11.00000    0.04048    0.05760 =
         0.03839   -0.00076   -0.00265   -0.00016
AFIX  23
H16A  2    0.136054    0.726541    0.471177    11.00000   -1.20000
H16B  2    0.111937    0.938329    0.506105    11.00000   -1.20000
AFIX   0
C17   1    0.040457    0.728132    0.570524    11.00000    0.04007    0.06576 =
         0.05828   -0.00420   -0.00181   -0.00448
AFIX  23
H17A  2    0.046263    0.591808    0.590109    11.00000   -1.20000
H17B  2    0.000398    0.736896    0.514604    11.00000   -1.20000
AFIX   0
C18   1    0.013810    0.845013    0.665867    11.00000    0.04130    0.06069 =
         0.06667    0.00172    0.01118    0.00370
AFIX  23
H18A  2    0.001344    0.977709    0.644399    11.00000   -1.20000
H18B  2   -0.033919    0.787084    0.694974    11.00000   -1.20000
AFIX   0
C19   1    0.079452    0.847146    0.749368    11.00000    0.05353    0.05635 =
         0.04517   -0.00305    0.01291    0.00706
AFIX  23
H19A  2    0.063777    0.930693    0.807615    11.00000   -1.20000
H19B  2    0.086931    0.716104    0.776999    11.00000   -1.20000
AFIX   0
C20   1    0.157074    0.919923    0.704851    11.00000    0.04795    0.04637 =
         0.04144   -0.00836    0.00246    0.00332
AFIX  23
H20A  2    0.151178    1.054862    0.682648    11.00000   -1.20000
H20B  2    0.198408    0.914239    0.759226    11.00000   -1.20000
AFIX   0
O21   4    0.186868    0.423884    0.527844    11.00000    0.05568    0.05685 =
         0.09298   -0.02444    0.03579   -0.02338
O22   4    0.477849    0.567806    0.377761    11.00000    0.04508    0.06789 =
         0.06960   -0.01085    0.02341   -0.01291
HKLF 4
REM  DT190411 in P2(1)/c
REM R1 =  0.0387 for   2189 Fo > 4sig(Fo)  and  0.0457 for all   2565 data
REM    199 parameters refined using      0 restraints
END
WGHT      0.0585      0.2330
REM Highest difference peak  0.124,  deepest hole -0.213,  1-sigma level  0.055
Q1    1   0.1227  1.1135  0.6374  11.00000  0.05    0.12
Q2    1   0.4159  1.1475  0.5795  11.00000  0.05    0.12
Q3    1   0.1553  0.7945  0.4464  11.00000  0.05    0.12
Q4    1   0.4426  0.8661  0.3983  11.00000  0.05    0.12
Q5    1   0.2506  0.7898  0.8490  11.00000  0.05    0.11
Q6    1   0.2202 -0.0358  0.2303  11.00000  0.05    0.11
Q7    1   0.2744  1.1132  0.6361  11.00000  0.05    0.11
Q8    1   0.1814  0.8278  0.8653  11.00000  0.05    0.11
Q9    1   0.0049  1.1030  0.6402  11.00000  0.05    0.11
Q10   1   0.3574  0.1571  0.1184  11.00000  0.05    0.11
Q11   1   0.1784  0.9900  0.8787  11.00000  0.05    0.11
Q12   1   0.5003  0.7203  0.5104  11.00000  0.05    0.10
Q13   1   0.5243  0.6868  0.4385  11.00000  0.05    0.10
Q14   1   0.1006  0.9367  0.8494  11.00000  0.05    0.10
Q15   1   0.0347  1.0832  0.6441  11.00000  0.05    0.10
Q16   1   0.1029  1.0130  0.5375  11.00000  0.05    0.10
Q17   1   0.3011  0.3976  0.6156  11.00000  0.05    0.10
Q18   1   0.2196  0.8918  0.8474  11.00000  0.05    0.10
Q19   1   0.1785 -0.0039  0.1959  11.00000  0.05    0.10
Q20   1   0.3836  0.7833  0.4713  11.00000  0.05    0.10
;
