# Supplementary material for: 1-(Piperidin-1-yl)-9,10-anthraquinone
Source: Acta Crystallogr Sect E Struct Rep Online. 2012 Sep 8;68(Pt 10):o2879. doi: 10.1107/S1600536812037713 (PMC3470233; doi:10.1107/S1600536812037713)
Supplement: Supplementary file 2 [file e-68-o2879-Isup2.hkl]

# 
# h,k,l, Fc-squared, Fo-squared, sigma(Fo-squared) and status flag 
# 
data_I
_shelx_title ' DT190411 in P2(1)/c' 
_shelx_refln_list_code          4 
_shelx_F_calc_maximum      171.48 
_exptl_crystal_F_000       616.00 
_reflns_d_resolution_high  0.8379 
 
loop_ 
 _symmetry_equiv_pos_as_xyz 
 'x, y, z' 
 '-x, y+1/2, -z+1/2' 
 '-x, -y, -z' 
 'x, -y-1/2, z-1/2' 
 
_cell_length_a    16.7798 
_cell_length_b     6.8460 
_cell_length_c    12.6126 
_cell_angle_alpha  90.000 
_cell_angle_beta   90.723 
_cell_angle_gamma  90.000 
 
_shelx_F_squared_multiplier     1.000 
 
loop_ 
 _refln_index_h 
 _refln_index_k 
 _refln_index_l 
 _refln_F_squared_calc 
 _refln_F_squared_meas 
 _refln_F_squared_sigma 
 _refln_observed_status 
   3   0   0     2572.91     2168.23     27.25 o 
   4   0   0       19.11       16.30      1.12 o 
   5   0   0     1742.11     1685.79     11.21 o 
   6   0   0      271.43      248.04      4.76 o 
   7   0   0      925.65      974.35      8.26 o 
   8   0   0      517.04      569.83      6.77 o 
   9   0   0     3809.72     4204.19     24.18 o 
  10   0   0      386.10      432.89      6.21 o 
  11   0   0      461.63      544.46     15.39 o 
  12   0   0        6.92        5.73      1.06 o 
  13   0   0       33.50       30.91      3.35 o 
  14   0   0      131.08      134.66      5.62 o 
  15   0   0       38.56       30.95      2.92 o 
  16   0   0       52.54       49.41      3.77 o 
  17   0   0      224.79      221.59      8.10 o 
  18   0   0      253.71      212.73      6.85 o 
  19   0   0        2.34        4.06      1.63 o 
  20   0   0        3.00       11.07      2.81 o 
   2   1   0     3843.60     3294.30     19.64 o 
   3   1   0     4633.64     3986.94     21.62 o 
   4   1   0      181.67      173.65      1.15 o 
   5   1   0      229.32      234.24      1.43 o 
   6   1   0      225.11      225.34      1.56 o 
   7   1   0      505.99      531.27      2.60 o 
   8   1   0      253.97      271.27      1.92 o 
   9   1   0        4.24        2.27      0.25 o 
  10   1   0        0.92        1.48      0.31 o 
  11   1   0       37.30       39.69      1.11 o 
  12   1   0       11.74       10.85      0.68 o 
  13   1   0       88.70       85.03      2.99 o 
  14   1   0        1.18        1.10      0.80 o 
  15   1   0        0.50        0.47      0.79 o 
  16   1   0       10.14        8.06      1.14 o 
  17   1   0       40.33       39.56      2.03 o 
  18   1   0       19.48       17.85      1.47 o 
  19   1   0       31.55       33.73      1.99 o 
   0   2   0       33.22       36.59      1.09 o 
   1   2   0     2523.71     2239.78     11.02 o 
   2   2   0      479.14      442.28      3.13 o 
   3   2   0      128.43      122.64      1.00 o 
   4   2   0        0.35        0.26      0.18 o 
   5   2   0      109.57      111.60      1.02 o 
   6   2   0      369.09      354.44      1.99 o 
   7   2   0       49.12       52.79      0.83 o 
   8   2   0        1.14        2.51      0.27 o 
   9   2   0       28.56       19.88      0.57 o 
  10   2   0       11.57       13.65      0.49 o 
  11   2   0        9.85        8.46      0.46 o 
  12   2   0       66.38       66.47      1.32 o 
  13   2   0       92.22       90.53      1.75 o 
  14   2   0        0.51       -0.17      0.54 o 
  15   2   0       14.01       16.48      1.12 o 
  16   2   0        7.70        8.50      1.04 o 
  17   2   0        2.51        0.69      1.01 o 
  18   2   0        4.31        3.85      0.90 o 
  19   2   0        9.78       11.30      1.28 o 
   1   3   0      550.78      552.59      3.21 o 
   2   3   0      638.42      646.06      3.47 o 
   3   3   0     1071.89     1085.11      4.60 o 
   4   3   0       71.31       75.86      0.86 o 
   5   3   0       79.69       74.05      0.95 o 
   6   3   0      432.39      426.49      2.43 o 
   7   3   0        2.44        2.71      0.27 o 
   8   3   0        4.70        3.52      0.32 o 
   9   3   0       72.87       77.70      1.21 o 
  10   3   0       58.92       55.67      1.01 o 
  11   3   0       94.86       92.30      1.31 o 
  12   3   0     1329.30     1329.94      5.55 o 
  13   3   0      159.10      154.82      2.50 o 
  14   3   0       41.96       40.93      1.34 o 
  15   3   0      147.16      149.50      3.16 o 
  16   3   0       16.58       14.29      1.14 o 
  17   3   0       30.08       33.66      1.65 o 
  18   3   0        1.04        2.42      0.83 o 
   0   4   0        7.54       12.07      0.55 o 
   1   4   0       15.88       15.84      0.48 o 
   2   4   0       13.12       14.80      0.46 o 
   3   4   0        5.20       11.38      0.41 o 
   4   4   0        4.87        5.32      0.33 o 
   5   4   0       53.76       59.21      0.83 o 
   6   4   0      163.04      162.14      1.50 o 
   7   4   0       62.72       61.01      1.02 o 
   8   4   0        6.22        6.81      0.55 o 
   9   4   0       12.05       11.62      0.63 o 
  10   4   0        7.87        6.31      0.48 o 
  11   4   0      220.66      222.29      2.27 o 
  12   4   0       44.67       47.22      1.17 o 
  13   4   0       39.43       40.77      1.32 o 
  14   4   0      184.81      194.20      3.92 o 
  15   4   0       12.54       13.39      1.20 o 
  16   4   0        0.04        0.13      1.06 o 
  17   4   0        0.62        1.19      1.25 o 
   1   5   0       26.18       27.97      0.65 o 
   2   5   0       23.20       24.97      0.59 o 
   3   5   0        9.84       10.75      0.44 o 
   4   5   0        5.29        4.35      0.39 o 
   5   5   0        8.75        9.03      0.49 o 
   6   5   0        1.67        1.79      0.28 o 
   7   5   0       23.25       20.26      0.85 o 
   8   5   0        3.68        3.00      0.34 o 
   9   5   0       25.46       26.82      0.84 o 
  10   5   0       11.59       13.06      0.89 o 
  11   5   0       19.78       19.94      1.08 o 
  12   5   0      163.12      167.70      3.88 o 
  13   5   0        0.25        0.60      0.77 o 
  14   5   0        0.26       -0.43      0.81 o 
  15   5   0        8.28        6.52      1.11 o 
   0   6   0      168.19      177.54      3.03 o 
   1   6   0        5.30        4.15      0.36 o 
   2   6   0       66.14       71.91      1.54 o 
   3   6   0      232.88      236.28      2.43 o 
   4   6   0       22.16       20.90      0.72 o 
   5   6   0       16.84       15.42      0.67 o 
   6   6   0      224.16      207.89      3.15 o 
   7   6   0       37.16       37.39      1.51 o 
   8   6   0       67.09       62.55      1.83 o 
   9   6   0        0.39       -0.05      0.52 o 
  10   6   0       11.77       10.22      0.91 o 
  11   6   0       22.48       22.25      1.30 o 
  12   6   0        0.95        2.03      0.88 o 
  13   6   0        6.71       10.79      1.43 o 
   1   7   0       17.18       17.08      0.97 o 
   2   7   0       73.95       82.03      1.92 o 
   3   7   0      244.51      257.65      3.97 o 
   4   7   0       39.60       39.75      1.44 o 
   5   7   0       38.06       38.06      1.40 o 
   6   7   0       35.46       29.69      1.23 o 
   7   7   0        5.49        5.58      0.70 o 
   8   7   0        3.10        4.03      0.79 o 
   9   7   0       66.57       82.40      2.35 o 
  10   7   0        0.26       -0.81      0.81 o 
   0   8   0      293.82      311.70     11.17 o 
   1   8   0        8.88        8.56      1.58 o 
   2   8   0       60.17       61.12      2.93 o 
   3   8   0        3.70        3.88      0.98 o 
   4   8   0        0.42        0.32      0.71 o 
 -19   1   1        4.17        4.20      1.35 o 
 -18   1   1       28.14       32.71      2.58 o 
 -17   1   1        2.75        3.18      0.96 o 
 -16   1   1        0.42       -0.20      1.37 o 
 -15   1   1       46.13       46.19      2.24 o 
 -14   1   1       20.63       24.94      1.63 o 
 -13   1   1      332.70      339.88      4.13 o 
 -12   1   1      158.25      154.35      2.74 o 
 -11   1   1        7.29        7.95      0.69 o 
 -10   1   1       23.65       25.82      1.20 o 
  -9   1   1       99.28      106.57      2.71 o 
  -8   1   1      148.38      156.12      1.70 o 
  -7   1   1     1526.82     1561.93      4.97 o 
  -6   1   1      295.39      308.71      2.16 o 
  -5   1   1       42.61       39.75      0.71 o 
  -4   1   1     1863.25     1733.48      6.52 o 
  -3   1   1     4397.29     4042.00     31.86 o 
  -2   1   1      377.21      335.49      2.20 o 
  -1   1   1     2653.46     2377.85     12.29 o 
   0   1   1      707.69      720.05      5.48 o 
   1   1   1       22.89       18.82      0.51 o 
   2   1   1       30.89       23.52      0.72 o 
   3   1   1      616.41      561.60      2.66 o 
   4   1   1       30.77       29.20      0.53 o 
   5   1   1        1.29        1.07      0.24 o 
   6   1   1       52.87       47.51      0.78 o 
   7   1   1       18.02       20.88      0.57 o 
   8   1   1       16.42       19.10      0.57 o 
   9   1   1      420.77      454.40      2.78 o 
  10   1   1       36.76       39.88      0.91 o 
  11   1   1      234.45      266.97      3.41 o 
  12   1   1      360.36      353.02      3.42 o 
  13   1   1       30.06       32.40      1.65 o 
  14   1   1       51.34       50.73      1.97 o 
  15   1   1        5.46        5.53      0.90 o 
  16   1   1        0.02       -0.80      0.80 o 
  17   1   1      125.10      121.97      3.36 o 
  18   1   1       94.33       88.34      3.18 o 
  19   1   1        0.67        0.36      0.86 o 
 -19   2   1        1.29        0.88      0.85 o 
 -18   2   1       36.99       40.42      2.12 o 
 -17   2   1       24.12       23.81      1.58 o 
 -16   2   1       13.08       10.41      0.94 o 
 -15   2   1      149.06      146.64      2.98 o 
 -14   2   1        0.60        0.81      0.71 o 
 -13   2   1        0.30        0.02      0.53 o 
 -12   2   1        0.87        0.14      0.46 o 
 -11   2   1       76.96       73.58      1.36 o 
 -10   2   1        0.61        0.67      0.30 o 
  -9   2   1       75.72       66.53      1.24 o 
  -8   2   1       56.31       58.93      0.95 o 
  -7   2   1        7.34        8.55      0.35 o 
  -6   2   1        2.41        2.03      0.22 o 
  -5   2   1      729.31      740.14      3.36 o 
  -4   2   1      776.94      794.26      3.29 o 
  -3   2   1      102.77       94.29      1.13 o 
  -2   2   1      382.49      350.66      2.23 o 
  -1   2   1      647.15      605.19      3.32 o 
   0   2   1     9604.56     7742.06     17.15 o 
   1   2   1     2648.56     2423.90      9.25 o 
   2   2   1      738.05      728.79      3.43 o 
   3   2   1      315.78      314.99      1.73 o 
   4   2   1      191.47      183.30      1.28 o 
   5   2   1       64.50       65.59      0.81 o 
   6   2   1       92.38       89.70      1.08 o 
   7   2   1        4.94        5.25      0.32 o 
   8   2   1      134.47      125.75      1.47 o 
   9   2   1      355.49      351.26      2.76 o 
  10   2   1       40.72       36.63      0.91 o 
  11   2   1        4.46        5.04      0.33 o 
  12   2   1     1063.77     1072.37      8.72 o 
  13   2   1      121.57      124.26      1.80 o 
  14   2   1       84.05       79.62      1.86 o 
  15   2   1        0.19        0.09      0.44 o 
  16   2   1        3.12        3.11      0.72 o 
  17   2   1       31.56       34.65      1.86 o 
  18   2   1        0.97       -0.26      0.72 o 
  19   2   1        2.41        3.51      1.05 o 
 -18   3   1        4.49        4.77      0.93 o 
 -17   3   1       89.89      102.06      2.76 o 
 -16   3   1       46.78       56.94      2.05 o 
 -15   3   1      265.95      279.80      4.29 o 
 -14   3   1      115.92      125.63      2.47 o 
 -13   3   1      473.11      488.41      4.26 o 
 -12   3   1     2810.07     2826.37     16.53 o 
 -11   3   1       92.50       94.83      1.46 o 
 -10   3   1      516.15      525.88      3.33 o 
  -9   3   1      277.25      261.38      2.26 o 
  -8   3   1       36.06       35.10      0.81 o 
  -7   3   1      193.07      199.87      1.75 o 
  -6   3   1      438.47      476.03      2.88 o 
  -5   3   1      297.90      341.35      2.36 o 
  -4   3   1     1279.87     1328.66      4.80 o 
  -3   3   1     2703.65     2801.15     14.35 o 
  -2   3   1      359.06      343.76      2.17 o 
  -1   3   1      857.75      907.80      3.72 o 
   0   3   1      234.21      226.08      2.03 o 
   1   3   1        0.03        0.10      0.25 o 
   2   3   1       10.38        6.15      0.45 o 
   3   3   1     2659.68     2727.36     10.11 o 
   4   3   1        7.70       10.82      0.39 o 
   5   3   1      668.96      736.28      3.09 o 
   6   3   1      453.12      507.19      2.89 o 
   7   3   1       15.67       15.50      0.51 o 
   8   3   1       54.64       52.54      0.93 o 
   9   3   1      203.33      190.61      2.01 o 
  10   3   1       10.71       11.32      0.64 o 
  11   3   1       70.59       62.06      1.29 o 
  12   3   1      327.76      318.09      2.75 o 
  13   3   1      110.22      105.92      1.58 o 
  14   3   1      328.57      331.14      3.30 o 
  15   3   1       17.69       18.09      1.19 o 
  16   3   1        6.87        7.33      0.85 o 
  17   3   1        2.01        2.13      0.81 o 
  18   3   1       61.85       67.43      2.61 o 
 -17   4   1        2.79        2.52      0.73 o 
 -16   4   1      125.73      130.83      3.92 o 
 -15   4   1       76.01       74.56      2.26 o 
 -14   4   1       45.16       53.03      1.85 o 
 -13   4   1       10.46        8.96      0.63 o 
 -12   4   1        9.05        8.27      0.71 o 
 -11   4   1        3.53        4.54      0.50 o 
 -10   4   1       29.90       29.97      1.00 o 
  -9   4   1       73.78       67.06      1.61 o 
  -8   4   1        5.63        4.85      0.47 o 
  -7   4   1        0.06        0.36      0.35 o 
  -6   4   1       28.65       33.81      0.89 o 
  -5   4   1        9.26        9.18      0.45 o 
  -4   4   1      205.92      218.44      1.97 o 
  -3   4   1      430.67      456.46      3.64 o 
  -2   4   1        7.94        6.39      0.41 o 
  -1   4   1      817.52      830.79      5.53 o 
   0   4   1      221.03      211.82      2.02 o 
   1   4   1      210.63      224.28      2.10 o 
   2   4   1        5.97        8.40      0.46 o 
   3   4   1       39.21       37.97      0.81 o 
   4   4   1        0.04        0.41      0.17 o 
   5   4   1      609.81      654.20      4.51 o 
   6   4   1     1370.76     1437.61      7.81 o 
   7   4   1        4.31        5.83      0.49 o 
   8   4   1       12.65       14.22      0.57 o 
   9   4   1       57.10       56.26      1.18 o 
  10   4   1       10.45       11.09      0.65 o 
  11   4   1        0.21        0.15      0.34 o 
  12   4   1      310.02      319.64      2.93 o 
  13   4   1        2.01        1.52      0.39 o 
  14   4   1      367.62      377.37      4.91 o 
  15   4   1      221.81      230.82      3.92 o 
  16   4   1       10.69       12.68      1.17 o 
  17   4   1        0.08        2.12      0.88 o 
 -15   5   1        6.02        4.18      1.34 o 
 -14   5   1       63.99       57.47      2.72 o 
 -13   5   1       63.91       60.82      2.52 o 
 -12   5   1      141.78      136.56      3.94 o 
 -11   5   1       22.00       20.43      1.15 o 
 -10   5   1        3.33        3.58      0.63 o 
  -9   5   1        3.09        2.25      0.54 o 
  -8   5   1        4.40        3.39      0.50 o 
  -7   5   1        0.01        0.54      0.42 o 
  -6   5   1        4.65        3.74      0.49 o 
  -5   5   1       10.40       11.72      0.63 o 
  -4   5   1        6.37        9.11      0.56 o 
  -3   5   1      424.47      423.61      4.93 o 
  -2   5   1       31.06       28.08      0.73 o 
  -1   5   1       18.86       16.95      0.45 o 
   0   5   1      282.86      295.71      2.60 o 
   1   5   1        1.75        0.78      0.32 o 
   2   5   1       23.24       19.82      0.79 o 
   3   5   1      111.25      114.94      1.67 o 
   4   5   1        0.43        0.41      0.28 o 
   5   5   1       57.82       53.05      1.09 o 
   6   5   1        2.14        2.41      0.28 o 
   7   5   1        0.00        0.31      0.27 o 
   8   5   1        1.02        1.08      0.43 o 
   9   5   1       44.89       43.67      1.16 o 
  10   5   1       40.01       38.91      1.18 o 
  11   5   1       28.94       25.74      1.40 o 
  12   5   1       32.12       28.29      1.48 o 
  13   5   1       21.56       20.96      1.51 o 
  14   5   1        8.51        8.15      1.27 o 
  15   5   1       44.03       45.89      2.57 o 
 -13   6   1       34.78       41.67      2.18 o 
 -12   6   1        3.64        1.75      0.76 o 
 -11   6   1       13.57       14.19      1.16 o 
 -10   6   1       20.42       20.04      1.32 o 
  -9   6   1       21.81       21.30      1.26 o 
  -8   6   1        0.00       -0.58      0.58 o 
  -7   6   1       10.86       12.31      0.84 o 
  -6   6   1       66.15       61.17      1.48 o 
  -5   6   1       12.33       13.76      0.79 o 
  -4   6   1       11.16       10.85      0.59 o 
  -3   6   1      192.67      196.54      1.68 o 
  -2   6   1      240.25      247.77      2.34 o 
  -1   6   1      528.90      557.81      3.95 o 
   0   6   1      423.40      438.34      3.29 o 
   1   6   1        1.70        1.85      0.33 o 
   2   6   1        2.98        3.05      0.38 o 
   3   6   1       42.86       38.55      1.06 o 
   4   6   1       17.46       18.99      0.89 o 
   5   6   1        5.41        4.61      0.47 o 
   6   6   1       76.09       65.07      1.54 o 
   7   6   1        1.96        2.15      0.46 o 
   8   6   1       33.64       33.02      1.57 o 
   9   6   1      104.10       94.42      2.65 o 
  10   6   1        0.73        1.15      0.71 o 
  11   6   1        1.94        1.35      0.59 o 
  12   6   1        6.03        4.81      0.85 o 
  13   6   1       11.59       12.27      1.28 o 
 -10   7   1        1.58       -0.55      0.75 o 
  -9   7   1       12.21       10.11      1.05 o 
  -8   7   1       17.18       16.97      1.13 o 
  -7   7   1       93.13       90.41      2.40 o 
  -6   7   1      115.70      112.76      2.62 o 
  -5   7   1       26.74       24.83      1.27 o 
  -4   7   1       87.02       86.71      2.20 o 
  -3   7   1        0.03        0.21      0.52 o 
  -2   7   1       12.85       14.37      1.02 o 
  -1   7   1       30.63       29.12      1.18 o 
   0   7   1       90.20       91.22      2.00 o 
   1   7   1        5.73        4.53      0.47 o 
   2   7   1      270.75      284.33      3.15 o 
   3   7   1      128.72      139.18      2.66 o 
   4   7   1        9.21        8.82      0.70 o 
   5   7   1       16.17       17.94      1.04 o 
   6   7   1       12.62       15.08      1.01 o 
   7   7   1        0.04        0.41      0.60 o 
   8   7   1        2.03        1.76      0.72 o 
   9   7   1        2.75        2.08      0.67 o 
  10   7   1        0.00        0.60      0.71 o 
  -3   8   1        1.70        2.32      1.02 o 
  -2   8   1       28.53       32.32      2.40 o 
  -1   8   1       11.27       12.08      1.57 o 
   0   8   1        0.16       -0.36      0.88 o 
   1   8   1        0.83        3.46      1.87 o 
   2   8   1        0.06       -0.39      1.09 o 
   3   8   1       27.29       30.71      2.80 o 
 -19   0   2       31.20       19.63      2.83 o 
 -18   0   2       63.48       52.02      4.19 o 
 -17   0   2       66.81       61.28      4.33 o 
 -16   0   2      658.82      582.75     12.57 o 
 -15   0   2      648.99      538.11     11.65 o 
 -14   0   2       32.12       28.91      2.67 o 
 -13   0   2      199.30      206.32      7.40 o 
 -12   0   2        0.08        0.53      0.99 o 
 -11   0   2       63.97       64.34      3.45 o 
 -10   0   2      868.71      967.22     13.10 o 
  -9   0   2      790.58      917.27     11.36 o 
  -8   0   2     1251.72     1381.89     13.17 o 
  -7   0   2     3826.90     4111.69     22.79 o 
  -6   0   2        0.62        2.93      0.95 o 
  -5   0   2      210.71      209.76      4.34 o 
  -4   0   2      394.69      346.33      5.14 o 
  -3   0   2      412.81      402.97      4.99 o 
  -2   0   2     1688.14     1565.42     16.03 o 
   2   0   2    15008.81    12374.50     59.57 o 
   3   0   2       84.15       67.95      2.43 o 
   4   0   2       72.47       77.93      2.00 o 
   5   0   2     1752.96     1688.68      9.88 o 
   6   0   2     1173.57     1089.51     13.34 o 
   7   0   2      336.29      326.33      5.42 o 
   8   0   2      826.33      795.67      6.95 o 
   9   0   2      188.95      172.38      3.00 o 
  10   0   2       15.03       14.47      1.15 o 
  11   0   2        9.35        7.23      0.90 o 
  12   0   2      702.92      710.20      6.02 o 
  13   0   2      745.62      718.59      6.15 o 
  14   0   2      378.38      388.41      7.98 o 
  15   0   2      123.25      122.81      4.74 o 
  16   0   2       29.82       29.84      2.58 o 
  17   0   2       57.39       62.80      3.70 o 
  18   0   2       11.01       11.50      1.95 o 
  19   0   2        3.95        3.54      1.42 o 
 -19   1   2        4.15        3.56      1.47 o 
 -18   1   2        1.16        3.19      0.97 o 
 -17   1   2       30.78       29.44      2.00 o 
 -16   1   2      244.25      219.16      4.92 o 
 -15   1   2        1.29        1.08      0.43 o 
 -14   1   2        0.54        1.07      0.57 o 
 -13   1   2        0.63       -0.15      0.42 o 
 -12   1   2        1.43        1.84      0.72 o 
 -11   1   2       23.65       24.99      1.12 o 
 -10   1   2      164.36      145.38      2.78 o 
  -9   1   2      951.04     1126.33      5.05 o 
  -8   1   2      139.65      169.37      1.99 o 
  -7   1   2     2120.83     2163.33      5.89 o 
  -6   1   2        0.72        1.45      0.30 o 
  -5   1   2      684.35      687.76      3.70 o 
  -4   1   2      277.06      248.35      2.54 o 
  -3   1   2        2.33        6.11      0.65 o 
  -2   1   2      384.26      354.95      2.85 o 
  -1   1   2      448.15      440.77      2.01 o 
   0   1   2    20392.25    14434.85     48.58 o 
   1   1   2     4560.64     4086.44     32.28 o 
   2   1   2    10937.28     9590.82     28.97 o 
   3   1   2     6259.43     5818.36     10.25 o 
   4   1   2      185.19      190.72      1.67 o 
   5   1   2      677.51      670.87      4.02 o 
   6   1   2      151.19      140.86      1.54 o 
   7   1   2        2.17        4.17      0.38 o 
   8   1   2      894.65      921.87      4.43 o 
   9   1   2       32.99       45.30      1.02 o 
  10   1   2       53.11       45.76      1.05 o 
  11   1   2      383.90      429.93      4.40 o 
  12   1   2        9.91        6.37      0.46 o 
  13   1   2      141.04      144.89      1.94 o 
  14   1   2      262.83      263.17      3.25 o 
  15   1   2      125.65      119.16      3.01 o 
  16   1   2       29.23       29.98      1.62 o 
  17   1   2        7.85        7.15      1.00 o 
  18   1   2        9.35        8.80      1.07 o 
  19   1   2        9.74        5.97      1.08 o 
 -19   2   2       39.19       44.20      2.27 o 
 -18   2   2        1.93        0.85      0.95 o 
 -17   2   2        9.54        6.80      1.03 o 
 -16   2   2       72.70       73.33      2.20 o 
 -15   2   2       10.15        9.70      0.85 o 
 -14   2   2       20.32       19.88      1.15 o 
 -13   2   2        0.39        0.19      0.75 o 
 -12   2   2       11.12       10.32      0.70 o 
 -11   2   2        0.78        0.32      0.30 o 
 -10   2   2      192.60      195.91      2.28 o 
  -9   2   2       98.82       92.67      1.43 o 
  -8   2   2       52.78       57.01      1.03 o 
  -7   2   2      787.27      804.92      3.50 o 
  -6   2   2       84.91       84.83      1.08 o 
  -5   2   2       14.24       15.70      0.46 o 
  -4   2   2      310.65      300.71      2.05 o 
  -3   2   2      468.10      463.55      2.56 o 
  -2   2   2      225.62      221.29      1.91 o 
  -1   2   2        2.11        0.30      0.17 o 
   0   2   2      773.22      764.06      4.05 o 
   1   2   2       49.21       45.81      0.77 o 
   2   2   2     1180.33     1111.41      7.10 o 
   3   2   2      246.12      258.26      1.77 o 
   4   2   2        6.90       10.73      0.38 o 
   5   2   2     2221.73     2263.51      7.31 o 
   6   2   2      335.89      352.79      2.22 o 
   7   2   2        3.70        2.66      0.36 o 
   8   2   2       41.27       39.77      0.89 o 
   9   2   2      143.48      136.67      1.71 o 
  10   2   2       27.52       26.88      0.81 o 
  11   2   2       50.97       44.38      1.06 o 
  12   2   2      929.62      929.13      6.70 o 
  13   2   2      249.31      258.72      3.34 o 
  14   2   2      680.93      723.02      7.25 o 
  15   2   2      147.83      163.06      2.43 o 
  16   2   2       11.03       11.25      1.09 o 
  17   2   2        2.27        4.18      1.05 o 
  18   2   2       10.79       12.35      1.66 o 
  19   2   2       13.42       13.90      1.54 o 
 -18   3   2        3.31        3.36      1.30 o 
 -17   3   2       13.75       15.20      1.11 o 
 -16   3   2       18.72       19.30      1.23 o 
 -15   3   2      187.89      181.31      3.46 o 
 -14   3   2       52.17       52.09      1.69 o 
 -13   3   2      408.40      423.30      4.70 o 
 -12   3   2        4.89        7.16      0.65 o 
 -11   3   2        0.25        0.78      0.38 o 
 -10   3   2        9.19        7.23      0.48 o 
  -9   3   2       18.50       20.60      0.69 o 
  -8   3   2      191.18      184.11      1.78 o 
  -7   3   2      172.60      146.20      1.46 o 
  -6   3   2      215.20      247.20      2.10 o 
  -5   3   2       27.66       26.64      0.63 o 
  -4   3   2     1912.55     1930.77      6.25 o 
  -3   3   2     1344.28     1434.62      5.38 o 
  -2   3   2      217.64      213.61      1.94 o 
  -1   3   2      854.25      810.74      3.32 o 
   0   3   2      515.22      513.00      2.66 o 
   1   3   2      412.75      414.19      2.24 o 
   2   3   2     2886.96     2832.92     10.60 o 
   3   3   2      901.92      939.83      3.35 o 
   4   3   2       20.87       20.50      0.52 o 
   5   3   2      179.90      213.54      1.64 o 
   6   3   2       11.19        7.10      0.41 o 
   7   3   2       10.97       11.39      0.47 o 
   8   3   2       11.93       11.94      0.52 o 
   9   3   2       19.83       18.92      0.68 o 
  10   3   2        2.43        2.59      0.39 o 
  11   3   2       35.49       36.36      1.04 o 
  12   3   2       38.03       40.49      1.13 o 
  13   3   2       12.68       13.31      0.79 o 
  14   3   2      108.34      105.11      1.75 o 
  15   3   2        4.54        4.20      0.73 o 
  16   3   2        1.30        2.23      0.83 o 
  17   3   2       55.98       58.03      3.46 o 
  18   3   2       23.20       22.60      2.06 o 
 -17   4   2        5.24        5.89      0.98 o 
 -16   4   2        1.88        0.86      0.68 o 
 -15   4   2       67.18       71.04      2.56 o 
 -14   4   2        0.01        1.39      0.54 o 
 -13   4   2       20.87       21.25      1.14 o 
 -12   4   2      141.49      138.87      2.18 o 
 -11   4   2        1.56        2.12      0.37 o 
 -10   4   2      532.74      523.41      4.18 o 
  -9   4   2      201.49      197.76      2.60 o 
  -8   4   2        4.64        2.97      0.45 o 
  -7   4   2        9.26       10.61      0.71 o 
  -6   4   2        2.09        2.51      0.37 o 
  -5   4   2       21.11       23.32      0.75 o 
  -4   4   2      136.91      141.18      1.73 o 
  -3   4   2       52.14       58.88      1.12 o 
  -2   4   2       14.64       14.43      0.51 o 
  -1   4   2      797.88      845.27      5.06 o 
   0   4   2       13.11       11.88      0.47 o 
   1   4   2       73.19       76.99      1.19 o 
   2   4   2      171.44      169.64      1.94 o 
   3   4   2        0.05        0.39      0.29 o 
   4   4   2       47.21       51.40      0.99 o 
   5   4   2       24.89       22.32      0.58 o 
   6   4   2       34.51       37.55      0.81 o 
   7   4   2       47.18       52.44      1.05 o 
   8   4   2      158.12      157.49      1.86 o 
   9   4   2       31.96       36.54      1.00 o 
  10   4   2        4.11        5.77      0.57 o 
  11   4   2        8.45        8.72      0.62 o 
  12   4   2       45.08       46.05      1.24 o 
  13   4   2       55.44       58.55      1.57 o 
  14   4   2       72.15       82.60      2.04 o 
  15   4   2       48.28       50.10      1.88 o 
  16   4   2       31.53       29.18      1.66 o 
  17   4   2       24.38       21.35      2.50 o 
 -15   5   2       27.85       27.42      2.22 o 
 -14   5   2       12.35        9.99      1.39 o 
 -13   5   2       16.00       16.09      1.39 o 
 -12   5   2        6.93        7.15      0.88 o 
 -11   5   2       64.48       61.56      2.12 o 
 -10   5   2        6.47        6.20      0.71 o 
  -9   5   2        2.43        2.02      0.48 o 
  -8   5   2       20.94       22.18      0.99 o 
  -7   5   2        5.59        6.57      0.62 o 
  -6   5   2        8.29        8.76      0.56 o 
  -5   5   2       29.75       29.20      0.89 o 
  -4   5   2      455.05      459.63      3.40 o 
  -3   5   2       30.52       29.97      0.91 o 
  -2   5   2        0.42        0.50      0.25 o 
  -1   5   2       70.32       63.52      1.32 o 
   0   5   2       91.53       89.65      1.60 o 
   1   5   2        0.00       -0.25      0.30 o 
   2   5   2       58.87       56.02      1.26 o 
   3   5   2      271.02      293.56      3.76 o 
   4   5   2        6.52        6.25      0.52 o 
   5   5   2       14.68       15.00      0.62 o 
   6   5   2        8.13        6.25      0.36 o 
   7   5   2        1.15        1.52      0.30 o 
   8   5   2       67.01       55.74      1.29 o 
   9   5   2        5.63        7.77      0.62 o 
  10   5   2        1.75        1.19      0.48 o 
  11   5   2       10.03        9.76      0.92 o 
  12   5   2        8.87        6.24      1.08 o 
  13   5   2        8.49        9.45      1.04 o 
  14   5   2       68.90       84.40      2.85 o 
  15   5   2       48.77       56.39      4.20 o 
 -13   6   2       23.79       25.88      1.99 o 
 -12   6   2        4.35        5.29      0.92 o 
 -11   6   2        3.82        3.28      0.73 o 
 -10   6   2        5.46        5.28      0.85 o 
  -9   6   2       16.75       14.24      1.16 o 
  -8   6   2       17.70       15.84      1.03 o 
  -7   6   2       86.58       79.69      2.17 o 
  -6   6   2       31.17       30.55      1.10 o 
  -5   6   2        0.13        0.41      0.41 o 
  -4   6   2      109.93      115.80      1.83 o 
  -3   6   2      151.33      160.41      1.83 o 
  -2   6   2       78.33       81.66      2.07 o 
  -1   6   2      476.49      489.94      3.87 o 
   0   6   2      274.65      281.28      3.19 o 
   1   6   2       38.20       37.51      1.12 o 
   2   6   2       71.37       66.27      1.53 o 
   3   6   2        0.07       -0.08      0.36 o 
   4   6   2        8.15        9.00      0.60 o 
   5   6   2        9.39       10.44      0.61 o 
   6   6   2        4.99        2.81      0.40 o 
   7   6   2       42.42       47.13      1.64 o 
   8   6   2      105.62       89.11      2.87 o 
   9   6   2       41.02       32.75      1.85 o 
  10   6   2        3.02        1.64      0.79 o 
  11   6   2        7.78       10.08      1.17 o 
  12   6   2       11.69        8.42      1.30 o 
  13   6   2        6.72        7.54      1.17 o 
 -10   7   2        4.44        6.50      0.97 o 
  -9   7   2        0.37        0.83      0.74 o 
  -8   7   2        2.28        1.15      0.80 o 
  -7   7   2       36.11       33.20      1.59 o 
  -6   7   2        0.22        0.33      0.70 o 
  -5   7   2        0.28        0.65      0.64 o 
  -4   7   2       99.73      103.16      2.53 o 
  -3   7   2        1.41        1.43      0.60 o 
  -2   7   2       44.54       44.85      1.46 o 
  -1   7   2       33.32       34.40      1.28 o 
   0   7   2      160.08      179.01      2.62 o 
   1   7   2       49.61       51.46      1.44 o 
   2   7   2      329.33      363.07      4.39 o 
   3   7   2       64.90       68.46      1.79 o 
   4   7   2       17.42       19.64      1.22 o 
   5   7   2       70.81       68.22      2.21 o 
   6   7   2        3.25        3.74      0.95 o 
   7   7   2        2.21        2.42      0.79 o 
   8   7   2       11.13       11.87      1.12 o 
   9   7   2       12.95       13.13      1.33 o 
  -3   8   2        0.19        1.21      1.00 o 
  -2   8   2        0.88        0.57      0.90 o 
  -1   8   2        5.18        2.14      1.92 o 
   0   8   2       12.77       14.93      2.05 o 
   1   8   2       18.83       21.03      2.36 o 
   2   8   2        0.40        0.06      1.03 o 
   3   8   2       12.77       13.18      1.87 o 
 -19   1   3       24.58       22.24      1.87 o 
 -18   1   3        0.58        1.12      0.91 o 
 -17   1   3       24.10       20.65      1.78 o 
 -16   1   3      199.73      172.93      3.04 o 
 -15   1   3       50.27       49.33      1.78 o 
 -14   1   3        4.63        5.88      1.04 o 
 -13   1   3        0.21        0.92      0.80 o 
 -12   1   3      119.74      123.81      2.16 o 
 -11   1   3        7.54        7.93      0.51 o 
 -10   1   3       52.86       60.96      1.08 o 
  -9   1   3      641.43      705.06      5.14 o 
  -8   1   3      136.72      160.13      1.99 o 
  -7   1   3     1653.88     1804.36     12.93 o 
  -6   1   3      383.87      373.98      3.42 o 
  -5   1   3      363.40      377.80      3.87 o 
  -4   1   3      358.92      360.66      3.58 o 
  -3   1   3        0.79        0.26      0.38 o 
  -2   1   3      391.76      368.83      2.80 o 
  -1   1   3      745.02      689.85      4.65 o 
   0   1   3     7423.75     6509.93     43.37 o 
   1   1   3     6205.60     5797.96     20.89 o 
   2   1   3    29405.00    23095.54     49.04 o 
   3   1   3     2257.90     2225.00      6.96 o 
   4   1   3      468.55      499.09      2.71 o 
   5   1   3      217.47      208.54      1.87 o 
   6   1   3       15.66       23.07      0.65 o 
   7   1   3        5.90        8.78      0.46 o 
   8   1   3       28.95       36.53      0.86 o 
   9   1   3       60.39       75.59      1.32 o 
  10   1   3       51.26       60.30      1.33 o 
  11   1   3      697.42      767.60      5.88 o 
  12   1   3        2.26        2.71      0.35 o 
  13   1   3       78.04       77.15      1.41 o 
  14   1   3       95.57      106.68      1.91 o 
  15   1   3        6.33        6.38      0.52 o 
  16   1   3        0.03        0.81      0.66 o 
  17   1   3        4.33        5.55      0.84 o 
  18   1   3        0.58        0.73      0.93 o 
  19   1   3       11.61       12.15      1.43 o 
 -19   2   3       34.06       32.90      2.00 o 
 -18   2   3       13.84       14.44      1.31 o 
 -17   2   3        2.71        1.55      0.80 o 
 -16   2   3      110.36      109.00      2.70 o 
 -15   2   3      157.36      157.57      3.67 o 
 -14   2   3        7.39        8.78      1.02 o 
 -13   2   3      329.41      318.58      4.53 o 
 -12   2   3      106.97      116.14      1.95 o 
 -11   2   3        5.14        2.93      0.51 o 
 -10   2   3       21.00       19.70      0.70 o 
  -9   2   3      107.21      110.90      1.51 o 
  -8   2   3      316.51      323.13      2.69 o 
  -7   2   3      196.22      200.52      2.10 o 
  -6   2   3       85.64       87.32      1.28 o 
  -5   2   3       39.25       43.54      0.98 o 
  -4   2   3     2313.47     2396.29      6.74 o 
  -3   2   3     1664.09     1718.21      5.66 o 
  -2   2   3      273.07      308.79      2.45 o 
  -1   2   3      608.75      548.73      2.83 o 
   0   2   3       55.45       47.58      0.63 o 
   1   2   3      154.94      158.55      1.37 o 
   2   2   3       83.74      110.08      1.18 o 
   3   2   3     1516.37     1535.73      4.41 o 
   4   2   3      177.12      190.10      1.68 o 
   5   2   3     2422.49     2547.72      7.70 o 
   6   2   3      180.88      193.29      1.74 o 
   7   2   3       50.94       59.91      1.01 o 
   8   2   3       84.46       77.02      1.22 o 
   9   2   3       15.72       13.69      0.60 o 
  10   2   3      185.52      189.55      2.25 o 
  11   2   3      245.85      254.49      2.61 o 
  12   2   3      108.06      113.22      1.80 o 
  13   2   3       13.01       13.24      0.77 o 
  14   2   3     1487.33     1540.19     10.09 o 
  15   2   3       27.99       25.20      1.10 o 
  16   2   3       48.56       47.61      2.01 o 
  17   2   3        0.77       -0.18      1.68 o 
  18   2   3        1.35        2.15      1.20 o 
 -18   3   3        1.93        4.21      1.14 o 
 -17   3   3        1.08       -0.14      0.85 o 
 -16   3   3        6.50        5.87      0.88 o 
 -15   3   3        7.55        6.59      0.96 o 
 -14   3   3        4.05        3.44      0.60 o 
 -13   3   3      214.88      221.57      3.05 o 
 -12   3   3      390.90      388.21      3.84 o 
 -11   3   3       10.30       11.22      0.72 o 
 -10   3   3      210.05      207.89      2.26 o 
  -9   3   3      129.73      125.32      1.62 o 
  -8   3   3       12.52       13.23      0.58 o 
  -7   3   3       71.79       73.68      1.11 o 
  -6   3   3      362.81      361.02      2.75 o 
  -5   3   3      762.99      743.49      3.79 o 
  -4   3   3      348.29      305.92      2.36 o 
  -3   3   3      484.12      514.01      4.32 o 
  -2   3   3        8.58        9.31      0.36 o 
  -1   3   3       27.08       22.30      0.52 o 
   0   3   3        8.47       10.97      0.30 o 
   1   3   3       97.97      107.21      1.43 o 
   2   3   3      163.56      148.08      1.59 o 
   3   3   3        3.94        2.68      0.26 o 
   4   3   3        1.52        1.50      0.25 o 
   5   3   3        7.85       10.12      0.51 o 
   6   3   3       15.94       17.51      0.67 o 
   7   3   3        7.82        8.83      0.49 o 
   8   3   3       61.04       71.68      1.24 o 
   9   3   3        3.61        5.54      0.45 o 
  10   3   3        3.16        4.18      0.49 o 
  11   3   3       36.87       34.79      1.04 o 
  12   3   3      111.67      118.69      1.92 o 
  13   3   3       11.59       11.46      0.75 o 
  14   3   3        3.28        1.98      0.71 o 
  15   3   3       13.23       14.69      1.08 o 
  16   3   3       12.44       12.12      1.21 o 
  17   3   3        0.07        1.66      1.59 o 
  18   3   3        4.56        5.52      1.27 o 
 -17   4   3       13.77       12.36      1.72 o 
 -16   4   3       21.14       25.49      2.32 o 
 -15   4   3        2.36        2.64      0.78 o 
 -14   4   3        0.38       -0.28      0.63 o 
 -13   4   3      121.30      113.82      2.15 o 
 -12   4   3      463.43      476.35      5.89 o 
 -11   4   3      369.16      383.72      4.05 o 
 -10   4   3     1962.83     2005.36     15.75 o 
  -9   4   3      213.27      212.34      2.34 o 
  -8   4   3      111.29      110.51      1.59 o 
  -7   4   3      212.70      206.70      2.81 o 
  -6   4   3       62.68       59.23      1.40 o 
  -5   4   3       46.85       46.34      1.31 o 
  -4   4   3        6.43       14.77      0.60 o 
  -3   4   3      525.54      556.66      3.61 o 
  -2   4   3      606.67      609.22      4.20 o 
  -1   4   3      959.51      983.56      7.70 o 
   0   4   3        9.36       10.25      0.52 o 
   1   4   3        7.41        6.74      0.37 o 
   2   4   3      329.36      301.67      2.76 o 
   3   4   3        0.07        0.56      0.28 o 
   4   4   3        9.67       11.54      0.51 o 
   5   4   3       50.54       46.69      1.07 o 
   6   4   3       95.75       98.75      1.41 o 
   7   4   3      119.71      125.51      1.62 o 
   8   4   3      179.05      178.58      2.09 o 
   9   4   3        0.00        0.59      0.32 o 
  10   4   3        9.00        8.13      0.67 o 
  11   4   3        4.03        3.73      0.49 o 
  12   4   3        7.15        9.21      0.61 o 
  13   4   3       29.25       30.43      1.47 o 
  14   4   3       10.44        9.81      0.92 o 
  15   4   3        5.35        6.55      0.86 o 
  16   4   3       49.11       52.54      3.65 o 
 -15   5   3        2.07        3.59      1.12 o 
 -14   5   3        3.48        2.22      0.76 o 
 -13   5   3        6.89        5.35      1.01 o 
 -12   5   3       23.93       22.19      1.52 o 
 -11   5   3        9.27        9.94      0.98 o 
 -10   5   3        1.91        2.10      0.61 o 
  -9   5   3        8.80        9.90      0.75 o 
  -8   5   3       11.47       12.64      0.79 o 
  -7   5   3        7.08        7.91      0.64 o 
  -6   5   3        0.00        0.27      0.46 o 
  -5   5   3       41.12       39.97      1.25 o 
  -4   5   3      344.11      345.73      3.46 o 
  -3   5   3      117.19      116.02      1.91 o 
  -2   5   3       52.91       51.95      0.92 o 
  -1   5   3      558.65      555.22      3.89 o 
   0   5   3       60.36       57.07      1.36 o 
   1   5   3      151.55      147.60      2.57 o 
   2   5   3        8.21        9.15      0.55 o 
   3   5   3       25.97       27.85      0.83 o 
   4   5   3        5.36        5.22      0.47 o 
   5   5   3        0.12        0.03      0.39 o 
   6   5   3       37.33       31.41      0.97 o 
   7   5   3       72.28       69.69      1.32 o 
   8   5   3      320.90      289.34      2.82 o 
   9   5   3      178.43      164.50      2.35 o 
  10   5   3       38.67       33.73      1.38 o 
  11   5   3       13.76        9.12      1.04 o 
  12   5   3       21.29       22.83      1.50 o 
  13   5   3       84.87       86.50      2.91 o 
  14   5   3       44.59       38.53      1.97 o 
  15   5   3       13.03       18.23      1.69 o 
 -13   6   3        0.04        0.95      0.80 o 
 -12   6   3        3.94        3.69      0.84 o 
 -11   6   3        1.01        2.03      0.77 o 
 -10   6   3       29.04       27.74      1.61 o 
  -9   6   3       83.23       80.78      2.57 o 
  -8   6   3        0.96        1.51      0.64 o 
  -7   6   3       86.38       85.78      2.30 o 
  -6   6   3        0.00        0.13      0.52 o 
  -5   6   3       16.55       16.21      0.88 o 
  -4   6   3       32.54       28.12      1.04 o 
  -3   6   3        4.28        3.69      0.36 o 
  -2   6   3        0.16       -0.16      0.50 o 
  -1   6   3      264.68      273.38      3.11 o 
   0   6   3      333.96      357.67      3.65 o 
   1   6   3       18.81       21.68      0.91 o 
   2   6   3       56.35       56.74      1.43 o 
   3   6   3        4.61        6.56      0.51 o 
   4   6   3       14.34       14.40      0.77 o 
   5   6   3       51.79       48.54      1.37 o 
   6   6   3       34.78       33.39      1.23 o 
   7   6   3       43.78       40.49      1.78 o 
   8   6   3       26.19       18.77      1.54 o 
   9   6   3        1.60        2.19      0.79 o 
  10   6   3       17.78       18.19      1.57 o 
  11   6   3        3.38        1.48      0.90 o 
  12   6   3       35.45       37.85      2.36 o 
  -9   7   3       13.21       12.85      1.24 o 
  -8   7   3        0.43        0.19      0.69 o 
  -7   7   3        0.01        0.34      0.63 o 
  -6   7   3       38.57       37.27      1.65 o 
  -5   7   3       22.55       24.13      1.37 o 
  -4   7   3       93.88       93.20      2.23 o 
  -3   7   3        2.85        2.06      0.46 o 
  -2   7   3        6.97        6.39      0.65 o 
  -1   7   3       40.70       38.48      1.76 o 
   0   7   3       28.70       29.15      1.52 o 
   1   7   3        6.72        6.71      0.87 o 
   2   7   3       22.97       23.68      1.42 o 
   3   7   3        5.87        6.17      0.94 o 
   4   7   3       49.07       47.46      1.83 o 
   5   7   3      113.41      122.14      2.99 o 
   6   7   3        1.26        1.65      0.67 o 
   7   7   3       25.00       28.79      1.60 o 
   8   7   3       26.37       31.14      1.73 o 
   9   7   3       35.33       34.08      1.81 o 
   0   8   3        0.41        1.23      1.23 o 
 -19   0   4       38.75       38.88      3.84 o 
 -18   0   4        0.04       -1.65      1.65 o 
 -17   0   4       30.64       28.88      3.01 o 
 -16   0   4        1.08        2.90      1.54 o 
 -15   0   4      325.75      294.45      8.78 o 
 -14   0   4       18.25       16.05      2.16 o 
 -13   0   4       33.12       34.91      2.93 o 
 -12   0   4       58.44       56.73      1.94 o 
 -11   0   4      292.96      285.18      4.80 o 
 -10   0   4      133.71      127.13      3.92 o 
  -9   0   4        0.08        0.75      1.21 o 
  -8   0   4        0.00       -0.07      0.89 o 
  -7   0   4      149.13      175.36      5.02 o 
  -6   0   4       76.97       78.05      3.22 o 
  -5   0   4      198.58      216.15      5.01 o 
  -4   0   4     1654.47     1557.12     14.06 o 
  -3   0   4       22.69       23.22      1.58 o 
  -2   0   4      426.39      402.53      9.75 o 
  -1   0   4     7170.90     6363.35     48.54 o 
   0   0   4       10.85       13.75      0.73 o 
   1   0   4      160.09      149.48      1.74 o 
   2   0   4        0.37        0.51      0.42 o 
   3   0   4      403.82      405.79      3.24 o 
   4   0   4     2631.08     2629.34     11.89 o 
   5   0   4     1021.68     1057.48     10.25 o 
   6   0   4     1467.64     1483.22     12.99 o 
   7   0   4       57.43       68.18      2.98 o 
   8   0   4       45.78       36.99      2.03 o 
   9   0   4      194.29      229.13      4.08 o 
  10   0   4        1.44        0.23      0.54 o 
  11   0   4        1.36        0.70      0.41 o 
  12   0   4      113.54      110.65      2.17 o 
  13   0   4       29.88       33.03      1.30 o 
  14   0   4      795.31      792.38      7.40 o 
  15   0   4      140.68      143.38      4.00 o 
  16   0   4        0.44        1.88      0.61 o 
  17   0   4        2.95        3.98      1.57 o 
  18   0   4        1.66        2.27      1.25 o 
  19   0   4        0.39        1.85      1.55 o 
 -19   1   4        0.80       -0.15      0.92 o 
 -18   1   4        0.06       -0.71      1.14 o 
 -17   1   4        0.76        2.12      0.93 o 
 -16   1   4       69.69       49.18      2.67 o 
 -15   1   4      157.75      136.46      4.25 o 
 -14   1   4      178.85      145.43      4.21 o 
 -13   1   4       58.34       47.95      1.06 o 
 -12   1   4       16.47       12.26      0.58 o 
 -11   1   4        2.43        1.93      0.34 o 
 -10   1   4      117.95      101.72      1.49 o 
  -9   1   4        9.15       13.31      0.77 o 
  -8   1   4       12.20       18.93      1.10 o 
  -7   1   4     2162.73     2397.22     10.16 o 
  -6   1   4       35.84       39.71      1.48 o 
  -5   1   4     1143.48     1185.60      7.68 o 
  -4   1   4       79.52       74.70      1.61 o 
  -3   1   4      348.73      342.69      3.18 o 
  -2   1   4        2.52        1.33      0.35 o 
  -1   1   4      152.19      158.49      1.70 o 
   0   1   4      284.09      289.12      2.19 o 
   1   1   4     1848.10     1826.77      8.37 o 
   2   1   4     1184.06     1300.06      5.24 o 
   3   1   4      720.99      736.49      5.00 o 
   4   1   4     2053.50     2142.26      7.14 o 
   5   1   4     1076.41     1102.14      8.28 o 
   6   1   4      709.93      759.54      4.01 o 
   7   1   4      838.27      885.25      7.21 o 
   8   1   4       79.06       86.20      1.63 o 
   9   1   4       11.19       10.20      0.81 o 
  10   1   4       16.55       16.87      0.76 o 
  11   1   4        0.33        0.56      0.36 o 
  12   1   4      145.09      147.40      1.96 o 
  13   1   4      909.28      940.81      6.58 o 
  14   1   4       43.45       44.78      1.03 o 
  15   1   4        1.75        1.74      0.42 o 
  16   1   4       17.00       19.22      1.20 o 
  17   1   4       23.78       20.40      1.62 o 
  18   1   4        1.16        0.01      0.89 o 
  19   1   4        0.21       -0.37      0.90 o 
 -18   2   4        5.04        6.43      1.04 o 
 -17   2   4        9.37        6.59      1.15 o 
 -16   2   4       79.41       81.03      2.79 o 
 -15   2   4        0.88        3.12      0.83 o 
 -14   2   4        0.40        0.31      0.42 o 
 -13   2   4      388.03      425.58      6.87 o 
 -12   2   4      279.96      287.28      3.28 o 
 -11   2   4      667.61      674.67      6.55 o 
 -10   2   4     1206.11     1212.35      7.50 o 
  -9   2   4       43.08       50.54      1.07 o 
  -8   2   4      172.35      195.62      2.17 o 
  -7   2   4        0.52        1.54      0.32 o 
  -6   2   4       25.49       20.22      0.75 o 
  -5   2   4       29.08       22.58      0.78 o 
  -4   2   4     1434.90     1557.70      6.00 o 
  -3   2   4     1549.97     1628.46      5.06 o 
  -2   2   4     3788.11     3753.12     10.06 o 
  -1   2   4      443.09      473.70      2.30 o 
   0   2   4        7.78        7.33      0.30 o 
   1   2   4     1840.14     1827.10      5.77 o 
   2   2   4     1805.09     1799.43      8.57 o 
   3   2   4      116.63      107.13      1.14 o 
   4   2   4       53.69       45.02      1.00 o 
   5   2   4     1244.08     1348.74      5.19 o 
   6   2   4       22.84       23.02      0.73 o 
   7   2   4      194.36      216.99      1.98 o 
   8   2   4      255.40      264.31      2.46 o 
   9   2   4        9.86       10.78      0.54 o 
  10   2   4       59.36       64.33      1.42 o 
  11   2   4       68.48       74.31      1.50 o 
  12   2   4       37.69       36.67      1.20 o 
  13   2   4       10.10        9.93      0.73 o 
  14   2   4      272.07      277.25      3.50 o 
  15   2   4       14.93       17.11      1.02 o 
  16   2   4        0.08       -0.52      1.12 o 
  17   2   4        1.37       -1.34      1.51 o 
  18   2   4        6.74        4.73      1.13 o 
 -17   3   4       34.72       44.43      2.51 o 
 -16   3   4        4.62        4.64      0.87 o 
 -15   3   4        3.55        5.47      0.63 o 
 -14   3   4       64.86       62.82      1.87 o 
 -13   3   4      315.46      325.11      4.77 o 
 -12   3   4       42.61       43.38      1.35 o 
 -11   3   4        3.80        3.52      0.47 o 
 -10   3   4       47.94       49.13      1.19 o 
  -9   3   4       79.02       74.73      1.40 o 
  -8   3   4       22.22       26.42      0.80 o 
  -7   3   4        0.01        0.24      0.31 o 
  -6   3   4      268.84      252.24      2.45 o 
  -5   3   4       11.37       12.55      0.42 o 
  -4   3   4       99.83       97.04      1.35 o 
  -3   3   4      161.27      163.79      1.66 o 
  -2   3   4       40.64       43.23      0.74 o 
  -1   3   4        1.25        3.36      0.23 o 
   0   3   4      841.23      832.22      4.32 o 
   1   3   4     1055.86     1019.16      4.01 o 
   2   3   4      736.18      694.18      3.79 o 
   3   3   4       11.08       11.56      0.47 o 
   4   3   4       16.16       14.64      0.58 o 
   5   3   4       24.57       18.55      0.67 o 
   6   3   4       35.40       34.89      0.91 o 
   7   3   4       42.67       44.81      1.00 o 
   8   3   4      130.63      131.65      1.73 o 
   9   3   4        0.13        0.30      0.36 o 
  10   3   4       36.33       42.33      1.23 o 
  11   3   4      175.78      167.59      2.44 o 
  12   3   4       21.13       19.65      0.89 o 
  13   3   4       25.97       24.22      1.04 o 
  14   3   4       15.05       18.55      0.99 o 
  15   3   4       16.61       19.30      1.22 o 
  16   3   4        5.72        5.53      1.26 o 
  17   3   4       14.50       12.74      1.63 o 
 -16   4   4       22.81       29.05      2.13 o 
 -15   4   4        0.18        0.26      0.64 o 
 -14   4   4        0.99       -0.01      0.58 o 
 -13   4   4        0.02        0.26      0.53 o 
 -12   4   4        0.03        0.31      0.33 o 
 -11   4   4       60.22       63.59      1.72 o 
 -10   4   4      194.78      203.85      2.95 o 
  -9   4   4      201.13      202.28      2.60 o 
  -8   4   4      650.03      650.23      4.44 o 
  -7   4   4        5.15        7.38      0.45 o 
  -6   4   4       12.27        9.33      0.59 o 
  -5   4   4       11.48        9.11      0.58 o 
  -4   4   4      268.62      281.79      2.53 o 
  -3   4   4       70.37       69.17      1.21 o 
  -2   4   4       11.75       10.53      0.43 o 
  -1   4   4       64.87       61.05      0.79 o 
   0   4   4       41.71       39.73      0.92 o 
   1   4   4       84.19       93.32      1.48 o 
   2   4   4        3.78        1.49      0.30 o 
   3   4   4       17.67       19.93      0.72 o 
   4   4   4        0.41        1.19      0.40 o 
   5   4   4        0.56        0.63      0.24 o 
   6   4   4        7.76        7.26      0.43 o 
   7   4   4        7.96        7.21      0.49 o 
   8   4   4       13.48       14.33      0.71 o 
   9   4   4        0.01       -0.12      0.38 o 
  10   4   4       72.09       66.11      1.76 o 
  11   4   4        3.76        4.70      0.65 o 
  12   4   4        0.08        0.38      0.56 o 
  13   4   4        1.50        3.00      0.68 o 
  14   4   4       21.61       20.06      1.31 o 
  15   4   4        0.59       -0.72      0.72 o 
  16   4   4        0.43        0.18      1.06 o 
 -14   5   4       13.96       14.71      1.38 o 
 -13   5   4       26.65       27.00      2.27 o 
 -12   5   4       23.02       24.88      1.67 o 
 -11   5   4        8.00        7.04      0.87 o 
 -10   5   4      316.60      308.92      4.78 o 
  -9   5   4       43.62       41.30      1.51 o 
  -8   5   4       54.03       50.94      1.48 o 
  -7   5   4      209.49      198.41      2.91 o 
  -6   5   4       17.99       16.67      0.84 o 
  -5   5   4       51.41       44.63      1.26 o 
  -4   5   4       99.24       97.24      1.83 o 
  -3   5   4       51.04       50.90      1.25 o 
  -2   5   4       59.80       54.39      1.13 o 
  -1   5   4     2189.68     2162.77     11.63 o 
   0   5   4      215.79      215.90      3.12 o 
   1   5   4      533.34      535.43      5.52 o 
   2   5   4     1024.77     1042.45      6.84 o 
   3   5   4        0.01        0.55      0.40 o 
   4   5   4        4.45        5.20      0.60 o 
   5   5   4        5.64        5.41      0.61 o 
   6   5   4        9.95        9.15      0.62 o 
   7   5   4       28.47       30.15      0.76 o 
   8   5   4       13.95       22.64      0.81 o 
   9   5   4       66.42       64.10      1.90 o 
  10   5   4       42.87       39.28      1.67 o 
  11   5   4       33.19       29.34      1.93 o 
  12   5   4        0.60        0.66      0.81 o 
  13   5   4       15.95       15.20      1.49 o 
  14   5   4       60.45       63.03      2.95 o 
 -12   6   4       29.75       31.24      1.97 o 
 -11   6   4      104.78      101.99      3.31 o 
 -10   6   4       24.19       21.82      1.33 o 
  -9   6   4        0.16        0.54      0.60 o 
  -8   6   4        8.54        7.70      0.84 o 
  -7   6   4        2.33        2.02      0.61 o 
  -6   6   4      155.61      152.28      2.73 o 
  -5   6   4      134.71      133.12      2.62 o 
  -4   6   4       26.15       23.11      0.88 o 
  -3   6   4        0.55        0.29      0.45 o 
  -2   6   4      200.51      204.56      2.61 o 
  -1   6   4       72.71       74.17      1.36 o 
   0   6   4        0.55        0.58      0.28 o 
   1   6   4        5.65        6.14      0.70 o 
   2   6   4       21.13       24.32      1.21 o 
   3   6   4        3.50        2.76      0.55 o 
   4   6   4        0.66        0.75      0.53 o 
   5   6   4       13.89       14.31      0.90 o 
   6   6   4        1.46        0.70      0.58 o 
   7   6   4        2.85        3.87      0.71 o 
   8   6   4        1.84        1.11      0.66 o 
   9   6   4        0.06       -0.76      0.76 o 
  10   6   4       10.32       13.40      1.30 o 
  11   6   4        0.00       -0.31      1.01 o 
  12   6   4        0.54        1.70      0.89 o 
  -8   7   4        2.71        3.03      0.75 o 
  -7   7   4       25.14       20.47      1.46 o 
  -6   7   4        3.23        2.51      0.92 o 
  -5   7   4        7.53        8.43      0.91 o 
  -4   7   4        7.38        5.35      0.88 o 
  -3   7   4       28.07       29.17      1.65 o 
  -2   7   4       19.16       20.13      1.61 o 
  -1   7   4        0.04       -0.73      0.73 o 
   0   7   4       24.89       25.97      1.82 o 
   1   7   4        1.13        2.58      0.80 o 
   2   7   4       39.40       42.56      2.06 o 
   3   7   4        0.12        1.01      0.65 o 
   4   7   4        2.37        2.05      0.89 o 
   5   7   4        0.27        1.33      0.91 o 
   6   7   4        8.06        7.18      1.00 o 
   7   7   4        0.05        0.05      0.68 o 
   8   7   4        5.17        6.55      0.90 o 
 -18   1   5        0.07        2.00      1.04 o 
 -17   1   5        2.50        1.28      0.92 o 
 -16   1   5      208.31      185.44      5.19 o 
 -15   1   5        0.55       -0.80      0.80 o 
 -14   1   5      290.83      248.89      2.46 o 
 -13   1   5       37.83       32.86      1.03 o 
 -12   1   5       21.22       25.67      0.94 o 
 -11   1   5      311.49      334.72      4.86 o 
 -10   1   5       30.30       25.05      1.32 o 
  -9   1   5       42.35       45.78      1.42 o 
  -8   1   5      244.81      248.42      5.49 o 
  -7   1   5      543.19      582.71      5.47 o 
  -6   1   5        8.64        6.64      0.85 o 
  -5   1   5        3.60        3.32      0.53 o 
  -4   1   5       55.61       69.47      1.68 o 
  -3   1   5        1.35        2.21      0.50 o 
  -2   1   5     2157.52     2083.23     10.79 o 
  -1   1   5      461.93      434.82      3.08 o 
   0   1   5      217.47      207.73      1.89 o 
   1   1   5       26.54       29.22      0.71 o 
   2   1   5      724.74      756.28      3.32 o 
   3   1   5      115.51      114.84      1.44 o 
   4   1   5       74.59       89.41      1.63 o 
   5   1   5      619.34      628.39      4.00 o 
   6   1   5      147.75      142.73      2.07 o 
   7   1   5     1684.99     1774.30     13.31 o 
   8   1   5        3.33        4.68      0.48 o 
   9   1   5        8.09        8.24      0.55 o 
  10   1   5       66.53       63.21      1.42 o 
  11   1   5       58.77       52.53      1.46 o 
  12   1   5        7.35        7.37      0.67 o 
  13   1   5       80.67       83.15      1.67 o 
  14   1   5      291.21      308.93      3.38 o 
  15   1   5        1.38        2.35      0.91 o 
  16   1   5      326.21      341.00      7.11 o 
  17   1   5       60.04       57.08      2.80 o 
  18   1   5        0.78        2.40      1.12 o 
 -18   2   5        3.74        5.01      0.99 o 
 -17   2   5       28.14       29.80      1.86 o 
 -16   2   5       10.61       18.48      1.51 o 
 -15   2   5        6.62        4.57      0.64 o 
 -14   2   5      224.80      232.30      3.03 o 
 -13   2   5      723.04      719.27      8.82 o 
 -12   2   5       58.38       54.99      1.46 o 
 -11   2   5      381.68      363.39      3.53 o 
 -10   2   5      459.77      453.94      3.75 o 
  -9   2   5       36.82       34.52      1.03 o 
  -8   2   5       32.01       42.22      1.20 o 
  -7   2   5      710.82      752.92      4.74 o 
  -6   2   5       51.02       53.82      1.26 o 
  -5   2   5       20.37       22.41      0.84 o 
  -4   2   5       74.17       65.27      1.14 o 
  -3   2   5      534.46      574.28      3.17 o 
  -2   2   5     1832.91     1945.75      5.43 o 
  -1   2   5      526.94      585.79      3.86 o 
   0   2   5      126.67      122.84      1.27 o 
   1   2   5      617.41      657.41      3.09 o 
   2   2   5     1527.79     1524.14      8.72 o 
   3   2   5       29.48       30.11      0.65 o 
   4   2   5     5450.12     5389.24     17.68 o 
   5   2   5      836.29      891.68      5.01 o 
   6   2   5      218.90      226.62      3.54 o 
   7   2   5       79.85       96.22      1.43 o 
   8   2   5       52.81       48.47      1.18 o 
   9   2   5       31.87       31.12      1.02 o 
  10   2   5      291.78      298.44      3.99 o 
  11   2   5       42.82       47.03      1.56 o 
  12   2   5       25.27       27.76      1.17 o 
  13   2   5       83.70       83.91      2.13 o 
  14   2   5        9.85       10.67      0.78 o 
  15   2   5       11.80       10.89      1.13 o 
  16   2   5       11.97        9.77      1.57 o 
  17   2   5        3.72        2.98      1.21 o 
  18   2   5       13.11       13.46      1.73 o 
 -17   3   5        4.12        8.11      1.28 o 
 -16   3   5        0.27        2.05      0.80 o 
 -15   3   5        1.11        1.32      0.47 o 
 -14   3   5       12.07       14.34      1.00 o 
 -13   3   5       20.59       15.89      0.91 o 
 -12   3   5       67.08       71.84      1.71 o 
 -11   3   5      198.39      210.60      2.90 o 
 -10   3   5        6.02        6.88      0.64 o 
  -9   3   5       14.99       14.80      0.74 o 
  -8   3   5       33.37       30.40      0.93 o 
  -7   3   5       92.91      101.64      1.42 o 
  -6   3   5      176.87      180.48      2.00 o 
  -5   3   5       56.74       54.28      1.08 o 
  -4   3   5       36.19       42.66      0.93 o 
  -3   3   5      321.35      332.49      3.86 o 
  -2   3   5      368.30      399.55      3.84 o 
  -1   3   5      208.17      186.45      1.66 o 
   0   3   5        0.02        0.61      0.26 o 
   1   3   5       91.80       84.20      1.18 o 
   2   3   5      161.58      163.79      1.58 o 
   3   3   5       32.45       39.62      0.84 o 
   4   3   5      145.09      127.65      1.58 o 
   5   3   5        7.99       12.76      0.53 o 
   6   3   5       72.05       68.90      1.26 o 
   7   3   5      245.83      243.40      2.47 o 
   8   3   5       58.10       64.08      1.37 o 
   9   3   5       88.79       85.96      1.62 o 
  10   3   5        5.74        4.13      0.55 o 
  11   3   5        2.22        1.70      0.55 o 
  12   3   5        0.19        0.09      0.48 o 
  13   3   5        3.75        3.00      0.59 o 
  14   3   5        6.31        5.32      0.97 o 
  15   3   5        0.93        0.20      0.84 o 
  16   3   5        0.54        1.22      1.02 o 
  17   3   5        7.42        8.32      1.26 o 
 -16   4   5        1.15        0.94      1.09 o 
 -15   4   5        3.60        4.39      0.99 o 
 -14   4   5        0.08       -0.89      0.90 o 
 -13   4   5       61.94       64.84      2.17 o 
 -12   4   5        1.83        2.14      0.54 o 
 -11   4   5        9.90       11.26      0.81 o 
 -10   4   5      521.50      533.83      5.68 o 
  -9   4   5       26.80       25.84      1.07 o 
  -8   4   5      210.15      210.62      2.76 o 
  -7   4   5       16.63       17.06      0.77 o 
  -6   4   5       77.38       73.99      1.44 o 
  -5   4   5      398.12      381.60      3.66 o 
  -4   4   5      450.62      444.21      3.09 o 
  -3   4   5       63.43       63.61      1.02 o 
  -2   4   5      209.48      201.44      1.73 o 
  -1   4   5      114.46      109.28      1.31 o 
   0   4   5        4.31        5.69      0.43 o 
   1   4   5      632.56      620.51      5.40 o 
   2   4   5       28.21       26.04      0.66 o 
   3   4   5       15.62       14.23      0.58 o 
   4   4   5      140.35      136.90      1.81 o 
   5   4   5      175.58      179.95      2.48 o 
   6   4   5       76.15       77.34      1.46 o 
   7   4   5       41.09       41.98      1.16 o 
   8   4   5        5.48        3.44      0.54 o 
   9   4   5       15.14       15.67      0.89 o 
  10   4   5      268.61      263.00      3.63 o 
  11   4   5        5.90        4.97      0.74 o 
  12   4   5        6.11        6.59      1.13 o 
  13   4   5       11.19       10.86      1.43 o 
  14   4   5        0.27       -0.03      0.64 o 
  15   4   5        1.08        0.68      0.88 o 
  16   4   5       34.74       36.71      2.71 o 
 -14   5   5        0.62        1.63      0.75 o 
 -13   5   5       23.89       27.35      1.81 o 
 -12   5   5        5.70        4.98      0.80 o 
 -11   5   5       79.28       79.29      2.59 o 
 -10   5   5      141.82      142.46      3.36 o 
  -9   5   5       79.44       77.48      2.47 o 
  -8   5   5      180.10      203.90      3.54 o 
  -7   5   5        1.51        0.33      0.62 o 
  -6   5   5       39.04       39.95      1.39 o 
  -5   5   5        1.35        0.46      0.41 o 
  -4   5   5       48.20       48.21      1.25 o 
  -3   5   5       26.44       27.01      0.91 o 
  -2   5   5       51.97       54.66      1.02 o 
  -1   5   5      173.10      176.50      2.35 o 
   0   5   5      128.27      133.94      2.20 o 
   1   5   5      193.32      195.72      2.67 o 
   2   5   5      382.27      374.02      3.80 o 
   3   5   5        6.30        7.57      0.61 o 
   4   5   5        0.78        0.37      0.43 o 
   5   5   5       23.20       22.73      0.95 o 
   6   5   5       13.42       14.34      0.83 o 
   7   5   5      236.97      223.32      3.06 o 
   8   5   5       44.00       33.09      1.08 o 
   9   5   5        4.36        5.97      0.64 o 
  10   5   5      134.06      113.07      3.67 o 
  11   5   5      113.87       98.16      3.45 o 
  12   5   5       22.29       24.20      2.08 o 
  13   5   5       22.17       23.22      2.03 o 
  14   5   5       41.84       45.44      2.92 o 
 -11   6   5        9.79       13.08      1.23 o 
 -10   6   5       24.71       29.25      1.68 o 
  -9   6   5        0.46        0.93      0.70 o 
  -8   6   5       43.87       44.36      2.05 o 
  -7   6   5       40.86       37.65      1.88 o 
  -6   6   5        0.38        0.70      0.68 o 
  -5   6   5       11.75       11.71      1.09 o 
  -4   6   5        1.55        0.97      0.50 o 
  -3   6   5       10.99       11.56      0.78 o 
  -2   6   5        8.77        7.73      0.67 o 
  -1   6   5       14.67       13.05      0.85 o 
   0   6   5        7.23        7.20      0.71 o 
   1   6   5       33.04       35.10      1.49 o 
   2   6   5       30.80       34.58      1.44 o 
   3   6   5       10.53       12.07      0.93 o 
   4   6   5       23.23       25.95      1.36 o 
   5   6   5        9.67       11.44      1.14 o 
   6   6   5        9.98       11.62      1.19 o 
   7   6   5       21.29       21.44      1.50 o 
   8   6   5        1.64        1.44      0.71 o 
   9   6   5       28.18       30.85      1.76 o 
  10   6   5       30.98       26.75      1.84 o 
  11   6   5        8.05        5.62      1.07 o 
  -7   7   5       10.56       11.17      1.02 o 
  -6   7   5        8.08       11.07      1.03 o 
  -5   7   5       13.59       13.33      1.26 o 
  -4   7   5        0.48        0.93      0.71 o 
  -3   7   5        1.44        1.16      0.82 o 
  -2   7   5        0.76        0.78      0.76 o 
  -1   7   5       16.76       20.07      1.68 o 
   0   7   5        2.85        2.13      0.83 o 
   1   7   5        1.81        1.22      0.89 o 
   2   7   5       15.00       18.51      1.57 o 
   3   7   5        0.31        0.31      0.70 o 
   4   7   5        1.02        1.49      0.79 o 
   5   7   5       10.41        6.71      1.01 o 
   6   7   5        0.44        1.78      0.82 o 
   7   7   5       33.55       31.00      1.95 o 
 -18   0   6        3.91        2.98      2.43 o 
 -17   0   6       75.91       76.15      5.02 o 
 -16   0   6       13.82        8.86      2.71 o 
 -15   0   6       23.21       20.32      2.59 o 
 -14   0   6       39.65       43.96      2.38 o 
 -13   0   6       15.59       13.35      1.14 o 
 -12   0   6       13.72       14.67      1.78 o 
 -11   0   6       53.29       49.75      5.53 o 
 -10   0   6       25.48       21.26      2.39 o 
  -9   0   6      791.44      786.29     10.25 o 
  -8   0   6       29.15       28.01      2.01 o 
  -7   0   6      660.38      622.70      9.89 o 
  -6   0   6        6.30        6.43      1.07 o 
  -5   0   6      315.49      321.24      5.59 o 
  -4   0   6      227.23      210.07      4.35 o 
  -3   0   6       26.16       33.04      2.00 o 
  -2   0   6      493.23      511.10      5.13 o 
  -1   0   6      119.29      114.50      2.96 o 
   0   0   6       37.91       39.97      1.39 o 
   1   0   6        5.68        6.09      0.56 o 
   2   0   6      632.96      606.32      5.07 o 
   3   0   6      274.42      277.12      3.32 o 
   4   0   6      598.09      568.75      4.14 o 
   5   0   6        1.21        1.87      0.38 o 
   6   0   6      611.07      653.02      9.30 o 
   7   0   6      207.72      240.08      5.96 o 
   8   0   6      342.41      364.93      7.69 o 
   9   0   6        2.57        1.49      1.56 o 
  10   0   6        0.18        0.38      1.13 o 
  11   0   6        0.03        1.74      0.99 o 
  12   0   6        0.21        1.47      0.91 o 
  13   0   6       56.78       53.18      2.75 o 
  14   0   6       38.39       38.68      2.41 o 
  15   0   6       79.32       83.65      5.10 o 
  16   0   6      197.99      237.45      8.66 o 
  17   0   6        1.99        4.24      1.79 o 
  18   0   6       10.35       15.72      2.84 o 
 -18   1   6        0.51        2.41      1.17 o 
 -17   1   6        0.55       -0.06      1.49 o 
 -16   1   6       30.08       31.71      2.26 o 
 -15   1   6       15.96       13.40      0.98 o 
 -14   1   6       34.34       31.76      1.10 o 
 -13   1   6      130.13      122.74      2.72 o 
 -12   1   6       56.74       61.01      1.88 o 
 -11   1   6      963.19      981.41     10.78 o 
 -10   1   6        4.30        5.07      0.95 o 
  -9   1   6        1.51        0.45      0.76 o 
  -8   1   6       14.27       12.39      0.86 o 
  -7   1   6      341.70      342.74      4.39 o 
  -6   1   6       15.15       14.37      1.00 o 
  -5   1   6        0.25        0.76      0.53 o 
  -4   1   6       74.13       79.49      1.89 o 
  -3   1   6       29.51       34.45      1.23 o 
  -2   1   6     2834.33     2940.81     18.91 o 
  -1   1   6       40.91       45.04      0.96 o 
   0   1   6       24.91       19.26      0.58 o 
   1   1   6       97.50       89.03      1.10 o 
   2   1   6      100.30       94.17      1.29 o 
   3   1   6        0.00        0.61      0.31 o 
   4   1   6       10.57       14.69      0.61 o 
   5   1   6     1152.38     1237.33      5.79 o 
   6   1   6      722.62      793.45      6.32 o 
   7   1   6      573.38      618.40      5.83 o 
   8   1   6        0.23        0.41      0.48 o 
   9   1   6       17.75       16.03      1.20 o 
  10   1   6       57.37       62.69      2.23 o 
  11   1   6        1.12        1.75      0.82 o 
  12   1   6        0.09       -0.70      0.78 o 
  13   1   6      362.35      378.61      6.21 o 
  14   1   6      168.34      177.88      3.24 o 
  15   1   6      144.53      153.14      4.50 o 
  16   1   6      266.81      277.22      5.32 o 
  17   1   6       27.10       26.94      2.70 o 
  18   1   6       40.56       40.51      2.86 o 
 -17   2   6       24.42       29.81      1.96 o 
 -16   2   6       29.86       23.27      1.53 o 
 -15   2   6        1.04        0.42      0.52 o 
 -14   2   6       85.45       74.76      2.11 o 
 -13   2   6       25.14       25.30      0.99 o 
 -12   2   6        0.02        0.19      0.41 o 
 -11   2   6      174.65      183.40      2.68 o 
 -10   2   6     1094.71     1085.81      7.98 o 
  -9   2   6      108.45      106.91      2.25 o 
  -8   2   6       66.11       76.23      1.87 o 
  -7   2   6      239.94      268.91      3.04 o 
  -6   2   6       93.37       98.29      1.67 o 
  -5   2   6     1052.70     1185.13      5.70 o 
  -4   2   6        0.23        0.48      0.32 o 
  -3   2   6        2.64        2.73      0.34 o 
  -2   2   6      163.93      170.40      1.80 o 
  -1   2   6      430.99      459.36      3.37 o 
   0   2   6        0.16        0.18      0.30 o 
   1   2   6     1781.60     1763.95      9.80 o 
   2   2   6     1645.12     1657.18      7.90 o 
   3   2   6      502.05      495.93      4.20 o 
   4   2   6     4279.37     4357.17     20.68 o 
   5   2   6       58.38       57.55      0.97 o 
   6   2   6       94.52      100.49      1.54 o 
   7   2   6      207.63      201.51      2.31 o 
   8   2   6       51.78       53.83      1.37 o 
   9   2   6        0.54        0.63      0.49 o 
  10   2   6        6.24        8.83      0.78 o 
  11   2   6       76.31       75.20      1.77 o 
  12   2   6       26.43       30.74      1.16 o 
  13   2   6      196.08      203.31      3.36 o 
  14   2   6       12.11       12.85      1.20 o 
  15   2   6       13.65       15.83      1.27 o 
  16   2   6        0.39        0.83      0.96 o 
  17   2   6        1.73        2.46      1.45 o 
 -16   3   6       42.02       44.36      2.29 o 
 -15   3   6        5.69        7.67      0.73 o 
 -14   3   6       13.67       11.12      0.87 o 
 -13   3   6       37.87       34.66      1.39 o 
 -12   3   6       12.53       12.23      0.85 o 
 -11   3   6       43.38       46.64      1.53 o 
 -10   3   6      165.23      161.31      2.65 o 
  -9   3   6      193.56      197.01      2.61 o 
  -8   3   6       47.28       45.01      1.40 o 
  -7   3   6       25.25       21.36      0.87 o 
  -6   3   6       13.43       14.19      0.66 o 
  -5   3   6      146.68      147.89      1.82 o 
  -4   3   6        0.09        0.41      0.30 o 
  -3   3   6      206.96      206.43      2.04 o 
  -2   3   6        0.60        2.35      0.48 o 
  -1   3   6        5.33        2.99      0.33 o 
   0   3   6       11.77       13.08      0.59 o 
   1   3   6       69.38       63.84      1.25 o 
   2   3   6        4.99        5.42      0.45 o 
   3   3   6      167.45      159.95      2.38 o 
   4   3   6      284.55      282.34      2.31 o 
   5   3   6       68.45       66.75      0.98 o 
   6   3   6      136.93      142.17      1.77 o 
   7   3   6       45.25       44.35      1.24 o 
   8   3   6       44.05       43.63      1.33 o 
   9   3   6        1.44        1.36      0.57 o 
  10   3   6       70.36       67.41      1.97 o 
  11   3   6       41.87       35.18      1.65 o 
  12   3   6       77.05       77.53      2.22 o 
  13   3   6        0.17        0.49      0.77 o 
  14   3   6       19.58       22.50      1.67 o 
  15   3   6        0.69        1.32      0.64 o 
  16   3   6       36.38       33.57      3.98 o 
 -15   4   6        0.59        0.39      0.98 o 
 -14   4   6        0.00       -0.34      0.81 o 
 -13   4   6        2.29        1.85      0.56 o 
 -12   4   6       16.50       16.15      1.11 o 
 -11   4   6        5.95        4.32      0.71 o 
 -10   4   6        8.53        6.63      0.81 o 
  -9   4   6        8.37       10.32      0.81 o 
  -8   4   6        6.29        3.60      0.53 o 
  -7   4   6       25.16       30.02      1.33 o 
  -6   4   6       32.29       35.36      1.47 o 
  -5   4   6       29.45       30.43      0.91 o 
  -4   4   6       17.34       17.45      0.73 o 
  -3   4   6        6.77        7.67      0.48 o 
  -2   4   6        5.40        5.30      0.36 o 
  -1   4   6      242.65      245.25      2.68 o 
   0   4   6        9.28        9.90      0.54 o 
   1   4   6      455.14      434.47      2.93 o 
   2   4   6      196.94      196.78      2.02 o 
   3   4   6       63.74       66.61      1.27 o 
   4   4   6       17.00       17.93      0.67 o 
   5   4   6       99.63      107.46      1.68 o 
   6   4   6       24.18       24.19      0.85 o 
   7   4   6       14.04       12.10      0.80 o 
   8   4   6       14.37       12.91      0.75 o 
   9   4   6        0.02        0.16      0.51 o 
  10   4   6       78.77       63.87      2.83 o 
  11   4   6       20.36       14.81      1.60 o 
  12   4   6       10.90       10.50      1.34 o 
  13   4   6        2.23        1.10      0.91 o 
  14   4   6       13.20       14.53      1.66 o 
  15   4   6        3.70        2.51      1.42 o 
 -13   5   6        1.28        1.31      0.78 o 
 -12   5   6        0.13       -0.33      1.03 o 
 -11   5   6      250.62      250.29      4.64 o 
 -10   5   6      117.83      110.79      3.51 o 
  -9   5   6       40.29       43.19      2.20 o 
  -8   5   6     1132.10     1127.98      8.45 o 
  -7   5   6      122.95      121.33      2.67 o 
  -6   5   6        1.77        2.87      0.68 o 
  -5   5   6      103.80       98.31      2.22 o 
  -4   5   6        0.61       -0.06      0.41 o 
  -3   5   6        0.00       -0.10      0.32 o 
  -2   5   6      193.12      200.71      2.50 o 
  -1   5   6      173.84      174.49      2.50 o 
   0   5   6      160.88      157.70      2.28 o 
   1   5   6      665.59      674.04      4.68 o 
   2   5   6      267.76      269.60      3.26 o 
   3   5   6        4.60        3.72      0.51 o 
   4   5   6        1.48        1.66      0.43 o 
   5   5   6        5.67        6.97      0.58 o 
   6   5   6        2.33        1.58      0.43 o 
   7   5   6       14.09       14.60      0.75 o 
   8   5   6       12.85       12.85      0.99 o 
   9   5   6        7.30        8.07      0.94 o 
  10   5   6       73.08       77.45      3.12 o 
  11   5   6       20.08       16.80      1.72 o 
  12   5   6        0.15        0.09      0.84 o 
  13   5   6        6.81        9.27      1.31 o 
 -11   6   6        5.16        4.74      0.91 o 
 -10   6   6        9.94       12.26      1.38 o 
  -9   6   6        2.42        2.32      0.92 o 
  -8   6   6       56.31       47.90      2.39 o 
  -7   6   6       99.95       99.53      3.29 o 
  -6   6   6        0.99        0.47      0.67 o 
  -5   6   6       56.72       52.53      2.34 o 
  -4   6   6       41.03       41.99      1.53 o 
  -3   6   6       35.44       36.27      1.79 o 
  -2   6   6       46.40       44.48      2.30 o 
  -1   6   6        6.30        4.92      1.01 o 
   0   6   6        3.01        2.49      0.71 o 
   1   6   6       36.75       32.67      1.68 o 
   2   6   6      200.50      205.85      3.90 o 
   3   6   6       26.36       24.14      1.47 o 
   4   6   6       46.98       44.86      1.96 o 
   5   6   6        0.55        0.47      0.79 o 
   6   6   6       20.29       24.62      1.70 o 
   7   6   6       62.35       76.28      2.85 o 
   8   6   6       14.56       16.22      1.44 o 
   9   6   6       21.94       21.89      1.67 o 
  10   6   6       39.38       41.91      2.30 o 
  -6   7   6        1.05        0.84      1.32 o 
  -5   7   6        1.01        2.48      0.91 o 
  -4   7   6        7.48        9.31      1.35 o 
  -3   7   6        8.80        9.46      1.77 o 
  -2   7   6        5.18        4.30      0.89 o 
  -1   7   6        4.43        3.74      0.99 o 
   0   7   6        2.41        2.36      0.84 o 
   1   7   6       13.79       15.60      1.52 o 
   2   7   6        1.01        0.72      0.77 o 
   3   7   6        1.98        1.94      0.79 o 
   4   7   6       11.54       13.99      1.35 o 
   5   7   6       26.16       33.38      1.96 o 
   6   7   6       13.45       16.43      1.51 o 
 -17   1   7        0.01       -0.55      0.91 o 
 -16   1   7        0.10        1.12      1.10 o 
 -15   1   7        0.15       -0.69      0.91 o 
 -14   1   7       51.30       52.73      1.92 o 
 -13   1   7       37.42       34.00      1.56 o 
 -12   1   7       40.33       46.53      2.07 o 
 -11   1   7      798.46      833.30     10.22 o 
 -10   1   7     1008.73     1020.81     10.92 o 
  -9   1   7     1049.23     1049.51     10.73 o 
  -8   1   7      356.52      351.97      5.31 o 
  -7   1   7        0.32        0.66      0.63 o 
  -6   1   7        9.79       12.31      0.89 o 
  -5   1   7        1.41        0.30      0.58 o 
  -4   1   7       25.58       26.91      1.13 o 
  -3   1   7       26.01       29.58      1.00 o 
  -2   1   7      872.91      964.10      4.71 o 
  -1   1   7      170.57      192.77      2.10 o 
   0   1   7      594.62      632.15      3.57 o 
   1   1   7     1073.80     1089.08      4.46 o 
   2   1   7        0.54        0.09      0.41 o 
   3   1   7       25.83       22.39      0.73 o 
   4   1   7        3.81        6.00      0.46 o 
   5   1   7       11.80       11.84      0.60 o 
   6   1   7       92.56       94.51      1.22 o 
   7   1   7      313.96      344.38      3.89 o 
   8   1   7      117.85      120.81      2.68 o 
   9   1   7       24.36       23.30      1.98 o 
  10   1   7        5.02        6.02      0.81 o 
  11   1   7        0.03        0.32      0.68 o 
  12   1   7        3.12        3.60      0.90 o 
  13   1   7        8.24        5.01      0.87 o 
  14   1   7        1.61        4.74      1.32 o 
  15   1   7        7.16        8.72      1.13 o 
  16   1   7        4.01        2.49      0.88 o 
  17   1   7        8.67        8.33      1.50 o 
 -17   2   7        9.23       12.81      1.31 o 
 -16   2   7        4.42        7.84      1.07 o 
 -15   2   7        0.26        0.15      0.78 o 
 -14   2   7       95.45       79.27      2.17 o 
 -13   2   7      106.00      106.87      2.35 o 
 -12   2   7      303.57      306.24      4.04 o 
 -11   2   7       38.64       32.65      2.11 o 
 -10   2   7       62.07       62.37      2.15 o 
  -9   2   7       58.48       59.71      1.94 o 
  -8   2   7       81.90       84.03      2.06 o 
  -7   2   7       44.32       35.81      1.28 o 
  -6   2   7       85.80      108.53      2.07 o 
  -5   2   7      568.99      625.87      4.37 o 
  -4   2   7      163.16      171.94      2.00 o 
  -3   2   7       70.35       72.60      1.24 o 
  -2   2   7       77.35       92.57      1.58 o 
  -1   2   7       89.19      101.13      1.68 o 
   0   2   7        0.76        2.18      0.36 o 
   1   2   7        5.49        9.19      0.62 o 
   2   2   7       15.38       14.75      0.78 o 
   3   2   7      393.36      400.16      4.80 o 
   4   2   7      198.25      225.00      2.58 o 
   5   2   7       95.48      101.24      1.36 o 
   6   2   7      336.38      351.71      2.72 o 
   7   2   7       86.87       88.09      1.45 o 
   8   2   7       14.96       13.02      0.94 o 
   9   2   7        0.06        0.55      0.61 o 
  10   2   7      107.35      103.20      2.43 o 
  11   2   7        0.01        0.43      0.57 o 
  12   2   7        3.29        2.82      0.77 o 
  13   2   7        9.09        7.43      1.18 o 
  14   2   7        1.96        2.15      0.76 o 
  15   2   7       10.09       12.04      1.27 o 
  16   2   7        0.08        0.81      1.38 o 
 -16   3   7        2.86        3.83      0.87 o 
 -15   3   7        0.01        0.84      0.79 o 
 -14   3   7       44.60       46.57      1.68 o 
 -13   3   7        4.77        3.28      0.59 o 
 -12   3   7        6.91        6.32      0.67 o 
 -11   3   7       14.06       15.88      0.88 o 
 -10   3   7      196.49      192.75      3.48 o 
  -9   3   7       61.49       61.56      1.84 o 
  -8   3   7        3.97        4.47      0.52 o 
  -7   3   7        5.86        6.17      0.61 o 
  -6   3   7        4.06        2.69      0.42 o 
  -5   3   7        4.48        3.07      0.45 o 
  -4   3   7       32.66       41.03      1.05 o 
  -3   3   7       15.02       18.81      0.68 o 
  -2   3   7      123.69      128.80      1.55 o 
  -1   3   7       21.40       18.53      0.70 o 
   0   3   7       43.36       37.38      1.20 o 
   1   3   7      192.50      192.08      2.82 o 
   2   3   7       20.16       22.43      0.95 o 
   3   3   7      368.34      365.80      3.22 o 
   4   3   7      406.87      395.86      4.18 o 
   5   3   7        1.84        2.36      0.33 o 
   6   3   7        2.05        3.21      0.33 o 
   7   3   7       82.15       75.21      1.35 o 
   8   3   7        3.48        3.00      0.54 o 
   9   3   7        5.42        7.07      0.65 o 
  10   3   7      327.30      306.93      4.87 o 
  11   3   7       37.68       35.00      1.63 o 
  12   3   7       50.93       51.24      2.29 o 
  13   3   7       33.73       30.35      1.91 o 
  14   3   7        0.20        0.76      0.89 o 
  15   3   7        1.11        0.11      0.83 o 
  16   3   7        0.07       -0.95      1.04 o 
 -14   4   7       10.97       15.66      1.33 o 
 -13   4   7        2.58        4.74      0.84 o 
 -12   4   7        0.01        0.62      0.65 o 
 -11   4   7      197.09      194.65      3.92 o 
 -10   4   7        4.25        3.64      0.76 o 
  -9   4   7       39.58       42.26      1.27 o 
  -8   4   7      218.96      190.09      2.24 o 
  -7   4   7       61.67       56.42      1.44 o 
  -6   4   7       25.95       21.56      0.91 o 
  -5   4   7       23.04       14.97      0.78 o 
  -4   4   7        0.88        1.84      0.36 o 
  -3   4   7       19.59       16.73      0.66 o 
  -2   4   7       27.46       29.83      0.90 o 
  -1   4   7        0.00        0.57      0.57 o 
   0   4   7       94.65       88.11      1.83 o 
   1   4   7     1462.73     1432.65      8.20 o 
   2   4   7      917.12      936.68      7.39 o 
   3   4   7      980.38      977.64      5.75 o 
   4   4   7      674.44      644.50      6.18 o 
   5   4   7       29.86       28.93      0.89 o 
   6   4   7        3.01        3.27      0.49 o 
   7   4   7      174.32      172.63      2.78 o 
   8   4   7       86.54       86.41      1.51 o 
   9   4   7       25.38       23.80      1.26 o 
  10   4   7      136.53      119.94      3.49 o 
  11   4   7       65.03       60.68      3.48 o 
  12   4   7      111.26      105.13      4.64 o 
  13   4   7       16.97       10.68      1.86 o 
  14   4   7        0.83        1.24      1.13 o 
 -12   5   7        1.08        0.93      0.84 o 
 -11   5   7        0.16        0.62      0.84 o 
 -10   5   7       31.23       31.93      2.13 o 
  -9   5   7       24.66       29.72      1.90 o 
  -8   5   7      214.68      250.04      5.07 o 
  -7   5   7        0.06        0.84      0.93 o 
  -6   5   7       39.43       42.16      1.25 o 
  -5   5   7        2.42        1.28      0.42 o 
  -4   5   7       14.12       13.55      0.72 o 
  -3   5   7        7.49        7.47      0.44 o 
  -2   5   7       47.31       54.35      1.46 o 
  -1   5   7        0.61        0.13      0.45 o 
   0   5   7       20.43       20.27      1.04 o 
   1   5   7       25.80       20.59      0.96 o 
   2   5   7        2.06        1.26      0.71 o 
   3   5   7       72.55       72.01      1.62 o 
   4   5   7        0.01        0.67      0.38 o 
   5   5   7        0.49        0.48      0.39 o 
   6   5   7       44.20       41.00      1.50 o 
   7   5   7       35.27       37.64      2.12 o 
   8   5   7        4.38        4.43      0.95 o 
   9   5   7       15.00       14.05      1.45 o 
  10   5   7       41.06       40.41      3.30 o 
  11   5   7       11.12        8.22      1.40 o 
  12   5   7        0.27       -1.13      1.17 o 
 -10   6   7        1.62        1.12      1.01 o 
  -9   6   7       54.30       53.93      2.59 o 
  -8   6   7       35.92       38.26      2.18 o 
  -7   6   7        0.23        0.13      0.87 o 
  -6   6   7        2.21        2.13      0.78 o 
  -5   6   7       46.85       55.19      2.40 o 
  -4   6   7        9.14        9.56      1.09 o 
  -3   6   7        2.46        1.38      1.74 o 
  -2   6   7        7.32        6.14      1.61 o 
  -1   6   7        1.50        2.79      1.01 o 
   0   6   7       40.05       40.22      1.99 o 
   1   6   7      103.87      100.84      3.15 o 
   2   6   7        9.10        8.69      1.08 o 
   3   6   7        2.81        2.02      0.72 o 
   4   6   7        1.58        2.23      0.86 o 
   5   6   7       18.13       19.28      1.47 o 
   6   6   7       31.94       33.21      2.12 o 
   7   6   7       57.76       59.94      2.78 o 
   8   6   7        7.52        8.38      1.31 o 
   9   6   7       10.67        7.52      1.31 o 
  -4   7   7       26.91       34.85      3.41 o 
  -3   7   7       22.92       27.31      2.18 o 
  -2   7   7        0.93        0.46      1.06 o 
  -1   7   7        0.02       -1.01      1.01 o 
   0   7   7       10.06        9.62      1.27 o 
   1   7   7        2.55        4.23      0.97 o 
   2   7   7        1.17        0.91      0.94 o 
   3   7   7        0.01       -0.37      0.89 o 
   4   7   7       59.47       70.80      3.27 o 
 -17   0   8       96.52      103.09      6.47 o 
 -16   0   8       22.05       31.78      3.39 o 
 -15   0   8       30.29       29.07      3.10 o 
 -14   0   8      114.55      117.34      4.09 o 
 -13   0   8        7.67        4.09      2.81 o 
 -12   0   8      219.60      217.83      8.00 o 
 -11   0   8      768.37      817.46     14.84 o 
 -10   0   8       74.05       78.05      7.46 o 
  -9   0   8      223.69      224.93      7.31 o 
  -8   0   8       32.58       32.13      2.93 o 
  -7   0   8      420.95      426.98      7.65 o 
  -6   0   8       26.47       30.70      2.14 o 
  -5   0   8       48.20       43.32      2.08 o 
  -4   0   8        0.93        2.01      0.71 o 
  -3   0   8        1.78        2.63      0.58 o 
  -2   0   8      457.15      508.60      4.92 o 
  -1   0   8        6.91        7.68      0.67 o 
   0   0   8     1146.62     1152.19     11.10 o 
   1   0   8      813.03      810.06      6.34 o 
   2   0   8        7.85        8.27      0.90 o 
   3   0   8      218.88      219.73      3.57 o 
   4   0   8       47.38       42.53      1.31 o 
   5   0   8       97.94       97.74      1.89 o 
   6   0   8      490.65      504.73      5.18 o 
   7   0   8      615.52      639.64      7.48 o 
   8   0   8        0.30       -0.14      1.12 o 
   9   0   8      402.25      432.77      9.25 o 
  10   0   8      127.71      113.66      4.91 o 
  11   0   8        0.02       -0.77      1.12 o 
  12   0   8       35.41       42.00      3.35 o 
  13   0   8      216.95      212.54      7.61 o 
  14   0   8       24.22       25.22      3.04 o 
  15   0   8      448.47      485.41     12.31 o 
  16   0   8      469.94      485.78     12.68 o 
 -16   1   8        1.98        0.84      0.82 o 
 -15   1   8       11.88       10.25      1.28 o 
 -14   1   8       32.70       41.62      1.94 o 
 -13   1   8        2.21        3.38      0.74 o 
 -12   1   8       79.85       85.84      2.98 o 
 -11   1   8      475.51      487.74      8.97 o 
 -10   1   8      426.96      423.88      7.32 o 
  -9   1   8     1586.26     1642.70     18.88 o 
  -8   1   8        0.17       -0.79      1.14 o 
  -7   1   8       32.28       31.91      1.85 o 
  -6   1   8        4.32        4.09      0.68 o 
  -5   1   8        0.04       -0.47      0.52 o 
  -4   1   8       31.39       29.97      1.29 o 
  -3   1   8      129.76      130.79      2.72 o 
  -2   1   8      619.45      678.37      4.67 o 
  -1   1   8       35.25       39.02      1.04 o 
   0   1   8      175.96      201.78      2.07 o 
   1   1   8      177.19      178.56      2.03 o 
   2   1   8      180.61      185.26      2.16 o 
   3   1   8       99.19       99.99      1.67 o 
   4   1   8       72.13       75.77      1.46 o 
   5   1   8      138.30      139.56      1.99 o 
   6   1   8      193.02      184.84      2.30 o 
   7   1   8      177.56      178.03      2.21 o 
   8   1   8       12.96       11.41      0.97 o 
   9   1   8       22.67       25.01      1.69 o 
  10   1   8        1.86       -0.57      0.84 o 
  11   1   8        0.15        0.36      0.85 o 
  12   1   8        3.32        2.38      0.98 o 
  13   1   8        0.60        1.76      0.89 o 
  14   1   8       11.02       12.13      1.54 o 
  15   1   8       11.55       11.19      1.25 o 
  16   1   8        0.36       -1.19      1.19 o 
 -16   2   8        4.22        4.21      0.93 o 
 -15   2   8       13.15       10.82      1.40 o 
 -14   2   8      219.17      225.12      4.13 o 
 -13   2   8        4.40        3.59      0.71 o 
 -12   2   8       37.96       35.04      1.69 o 
 -11   2   8      243.11      244.49      4.41 o 
 -10   2   8       39.35       36.43      1.78 o 
  -9   2   8        6.15        6.41      0.82 o 
  -8   2   8        3.05        3.25      0.66 o 
  -7   2   8       31.47       30.95      1.33 o 
  -6   2   8      103.52      103.62      2.28 o 
  -5   2   8       20.87       21.50      1.03 o 
  -4   2   8       25.27       30.76      1.02 o 
  -3   2   8        8.37       12.93      0.74 o 
  -2   2   8       64.03       62.95      1.30 o 
  -1   2   8       17.23       17.35      0.74 o 
   0   2   8       26.51       22.60      0.81 o 
   1   2   8       49.07       42.93      1.20 o 
   2   2   8      105.14      100.41      1.77 o 
   3   2   8      124.25      112.53      1.88 o 
   4   2   8      229.53      234.03      2.73 o 
   5   2   8       18.04       19.49      0.89 o 
   6   2   8      163.71      172.23      2.08 o 
   7   2   8       23.61       25.16      0.85 o 
   8   2   8       19.09       19.70      1.06 o 
   9   2   8        0.70       -0.20      1.19 o 
  10   2   8       27.87       28.16      1.83 o 
  11   2   8       13.44       13.80      1.26 o 
  12   2   8       26.34       23.68      1.66 o 
  13   2   8       18.57       17.75      1.54 o 
  14   2   8        3.23        3.63      1.51 o 
  15   2   8        6.18        6.39      1.05 o 
  16   2   8        0.24        0.45      1.07 o 
 -15   3   8        0.24       -0.66      0.81 o 
 -14   3   8        0.22        0.95      0.72 o 
 -13   3   8        0.53       -0.22      0.70 o 
 -12   3   8       71.62       73.78      2.27 o 
 -11   3   8      174.19      177.27      3.70 o 
 -10   3   8        1.76        1.38      0.69 o 
  -9   3   8        0.91        0.34      0.56 o 
  -8   3   8       55.42       52.24      1.65 o 
  -7   3   8       17.26       14.75      0.88 o 
  -6   3   8       18.05       21.12      0.98 o 
  -5   3   8      295.78      299.99      3.24 o 
  -4   3   8        0.84        0.31      0.40 o 
  -3   3   8      115.62      120.99      1.72 o 
  -2   3   8       13.73       12.48      0.82 o 
  -1   3   8        1.84        1.88      0.43 o 
   0   3   8       82.37       79.88      1.77 o 
   1   3   8       12.25       12.29      0.65 o 
   2   3   8       24.99       25.20      0.86 o 
   3   3   8       21.96       15.60      0.71 o 
   4   3   8      736.77      721.56      4.83 o 
   5   3   8      137.29      138.99      2.10 o 
   6   3   8      368.07      341.45      2.77 o 
   7   3   8       85.91       85.08      1.49 o 
   8   3   8       19.56       19.60      0.77 o 
   9   3   8        0.81        1.18      0.36 o 
  10   3   8        3.59        3.27      0.93 o 
  11   3   8        9.31        7.30      1.60 o 
  12   3   8        0.34       -0.54      0.85 o 
  13   3   8       12.34        7.64      1.27 o 
  14   3   8       13.11       10.67      1.24 o 
  15   3   8        1.46        2.18      1.23 o 
 -13   4   8        0.57       -0.39      0.95 o 
 -12   4   8        0.97        1.37      1.18 o 
 -11   4   8       37.31       41.68      1.90 o 
 -10   4   8        1.72        1.63      0.64 o 
  -9   4   8       32.72       32.86      1.46 o 
  -8   4   8       29.04       25.72      1.49 o 
  -7   4   8        6.73        4.74      0.55 o 
  -6   4   8       36.48       25.29      1.06 o 
  -5   4   8       14.49        6.76      0.56 o 
  -4   4   8        4.11        7.10      0.55 o 
  -3   4   8        2.86        2.09      0.35 o 
  -2   4   8        4.73        5.71      0.53 o 
  -1   4   8        3.27        3.95      0.63 o 
   0   4   8      161.73      160.22      3.51 o 
   1   4   8      224.88      241.79      3.28 o 
   2   4   8       63.41       64.19      1.59 o 
   3   4   8      267.09      292.12      3.35 o 
   4   4   8      165.87      173.10      2.76 o 
   5   4   8        5.77        5.44      0.65 o 
   6   4   8       55.80       58.34      1.18 o 
   7   4   8       22.17       20.31      0.82 o 
   8   4   8        0.46        1.08      0.55 o 
   9   4   8       32.24       31.05      1.48 o 
  10   4   8        9.41        8.60      0.87 o 
  11   4   8       12.25       11.48      1.09 o 
  12   4   8       48.80       46.14      2.06 o 
  13   4   8        1.35        0.39      1.18 o 
 -11   5   8       34.35       41.00      2.35 o 
 -10   5   8       11.08       10.28      1.84 o 
  -9   5   8       19.09       16.06      1.44 o 
  -8   5   8       27.49       27.97      1.85 o 
  -7   5   8        9.35        9.72      1.22 o 
  -6   5   8       17.73       20.56      1.48 o 
  -5   5   8        0.56        0.80      0.69 o 
  -4   5   8       11.22       12.93      1.12 o 
  -3   5   8        0.00       -0.60      0.60 o 
  -2   5   8       51.70       51.32      2.09 o 
  -1   5   8        4.33        4.64      0.84 o 
   0   5   8       40.74       39.69      1.71 o 
   1   5   8        7.68        6.79      0.65 o 
   2   5   8       60.91       57.03      1.49 o 
   3   5   8       22.94       26.28      1.04 o 
   4   5   8        3.21        3.46      0.62 o 
   5   5   8       14.12       14.82      1.25 o 
   6   5   8       39.37       38.91      1.99 o 
   7   5   8        5.80        8.00      1.21 o 
   8   5   8        1.53        1.91      0.99 o 
   9   5   8        8.82        6.69      1.12 o 
  10   5   8        0.35        0.33      0.83 o 
  11   5   8        7.25        5.04      1.08 o 
  -8   6   8       98.49       86.80      3.93 o 
  -7   6   8        0.02        1.88      1.51 o 
  -6   6   8      218.20      239.99      6.33 o 
  -5   6   8       52.11       51.99      3.02 o 
  -4   6   8        0.73        1.09      0.97 o 
  -3   6   8        8.29        7.24      1.28 o 
  -2   6   8        6.95        6.36      1.21 o 
  -1   6   8        4.02        4.01      1.32 o 
   0   6   8       93.08       88.82      3.77 o 
   1   6   8        0.37        0.88      0.80 o 
   2   6   8       15.12       16.55      1.50 o 
   3   6   8        0.35        0.78      0.81 o 
   4   6   8       26.49       26.81      1.73 o 
   5   6   8        0.44        0.96      0.85 o 
   6   6   8       11.36       13.89      1.56 o 
   7   6   8        6.71        7.26      1.14 o 
   8   6   8       25.78       23.68      1.90 o 
 -16   1   9        0.02       -0.99      0.99 o 
 -15   1   9        0.89        2.60      1.40 o 
 -14   1   9        0.01       -0.61      0.94 o 
 -13   1   9        0.84       -0.58      1.54 o 
 -12   1   9        0.04       -0.56      0.92 o 
 -11   1   9        2.38        0.30      1.18 o 
 -10   1   9        1.48        2.82      1.07 o 
  -9   1   9       90.16       85.95      3.40 o 
  -8   1   9      544.98      549.28      8.11 o 
  -7   1   9        2.84        2.52      0.95 o 
  -6   1   9        2.40        3.36      0.86 o 
  -5   1   9       77.76       78.80      2.29 o 
  -4   1   9        0.13       -0.39      0.51 o 
  -3   1   9       14.79       12.73      0.75 o 
  -2   1   9       76.65       75.43      1.60 o 
  -1   1   9        0.45        0.38      0.42 o 
   0   1   9        6.12        7.27      0.53 o 
   1   1   9       66.53       69.58      1.58 o 
   2   1   9       49.86       51.42      1.31 o 
   3   1   9        8.82        6.91      0.74 o 
   4   1   9      378.45      392.52      3.68 o 
   5   1   9       24.41       24.12      0.95 o 
   6   1   9       50.51       50.78      1.16 o 
   7   1   9        0.71        0.91      0.51 o 
   8   1   9        4.26        4.00      0.59 o 
   9   1   9       14.90       14.53      0.98 o 
  10   1   9        1.49        0.66      0.82 o 
  11   1   9       12.76       12.50      1.37 o 
  12   1   9        0.15       -1.01      1.01 o 
  13   1   9        3.84        2.13      1.19 o 
  14   1   9        1.72        3.92      1.38 o 
  15   1   9        3.59        6.14      1.34 o 
 -15   2   9       20.37       21.77      1.53 o 
 -14   2   9        0.63        1.16      0.69 o 
 -13   2   9        3.70        3.58      0.90 o 
 -12   2   9        0.08        1.05      0.82 o 
 -11   2   9       83.32       80.49      3.09 o 
 -10   2   9       43.82       44.62      2.34 o 
  -9   2   9      160.77      168.78      3.79 o 
  -8   2   9      144.83      145.41      3.48 o 
  -7   2   9       89.35       89.60      2.25 o 
  -6   2   9        0.05       -0.26      0.66 o 
  -5   2   9       11.71       12.46      0.93 o 
  -4   2   9        8.02        6.46      0.59 o 
  -3   2   9       43.35       53.39      1.08 o 
  -2   2   9        2.73        3.26      0.48 o 
  -1   2   9        4.86        5.63      0.55 o 
   0   2   9       94.11       92.17      1.83 o 
   1   2   9       64.36       57.24      1.70 o 
   2   2   9      123.52      111.99      2.18 o 
   3   2   9       17.89       16.59      0.91 o 
   4   2   9       31.38       32.27      1.24 o 
   5   2   9      111.10      101.98      1.64 o 
   6   2   9        1.96        1.78      0.40 o 
   7   2   9       22.75       24.66      0.93 o 
   8   2   9        0.61        0.17      0.51 o 
   9   2   9        3.88        2.82      0.61 o 
  10   2   9        1.29        2.16      0.58 o 
  11   2   9       20.50       15.28      1.72 o 
  12   2   9        9.43        8.02      1.07 o 
  13   2   9        0.11       -0.15      0.75 o 
  14   2   9        0.02       -0.39      0.81 o 
  15   2   9       22.66       31.78      2.09 o 
 -14   3   9       81.48       90.00      3.74 o 
 -13   3   9       13.33       14.39      1.28 o 
 -12   3   9       85.42       86.80      2.96 o 
 -11   3   9       12.73       17.52      1.55 o 
 -10   3   9        5.01        6.97      1.55 o 
  -9   3   9       46.31       42.29      1.93 o 
  -8   3   9       70.40       69.01      2.13 o 
  -7   3   9       34.86       38.11      1.56 o 
  -6   3   9      125.85      108.12      2.44 o 
  -5   3   9      103.86       98.68      2.06 o 
  -4   3   9        9.09        6.89      0.71 o 
  -3   3   9      302.47      326.44      3.76 o 
  -2   3   9       29.18       31.51      1.17 o 
  -1   3   9        0.96        0.27      0.39 o 
   0   3   9        2.13        2.26      0.46 o 
   1   3   9       75.73       78.21      1.78 o 
   2   3   9       17.53       16.43      1.30 o 
   3   3   9     3038.72     3022.13     18.27 o 
   4   3   9      493.44      499.64      4.43 o 
   5   3   9      234.55      226.54      3.06 o 
   6   3   9      475.80      470.11      4.13 o 
   7   3   9       16.97       16.23      0.70 o 
   8   3   9        1.51        1.73      0.45 o 
   9   3   9        3.43        3.35      0.55 o 
  10   3   9       77.35       79.09      2.09 o 
  11   3   9       15.43       14.97      1.14 o 
  12   3   9      135.54      123.92      3.30 o 
  13   3   9       41.36       35.67      3.54 o 
  14   3   9       25.38       24.27      2.51 o 
 -12   4   9        3.82        3.66      1.06 o 
 -11   4   9       18.24       18.64      1.72 o 
 -10   4   9       15.86       14.82      1.38 o 
  -9   4   9        0.09       -0.77      0.77 o 
  -8   4   9       58.28       46.97      2.21 o 
  -7   4   9        0.48        0.91      0.56 o 
  -6   4   9      177.91      168.41      2.86 o 
  -5   4   9       14.82        8.50      0.62 o 
  -4   4   9        3.97        4.38      0.44 o 
  -3   4   9       25.56       23.33      1.13 o 
  -2   4   9        2.70        2.80      0.51 o 
  -1   4   9       35.62       35.50      1.48 o 
   0   4   9      157.07      152.68      2.99 o 
   1   4   9        1.74        1.55      0.61 o 
   2   4   9        5.78        4.17      0.56 o 
   3   4   9       27.35       28.58      1.29 o 
   4   4   9      178.41      176.81      3.11 o 
   5   4   9        0.17        0.31      0.52 o 
   6   4   9       27.61       26.10      1.39 o 
   7   4   9      144.95      142.30      3.17 o 
   8   4   9        0.39        1.25      0.74 o 
   9   4   9       15.32       11.96      1.18 o 
  10   4   9       14.14       16.43      1.52 o 
  11   4   9       11.87       10.85      1.60 o 
  12   4   9       18.49       18.88      1.53 o 
 -10   5   9        8.06        6.14      1.36 o 
  -9   5   9        4.36        4.31      1.20 o 
  -8   5   9       12.72       11.65      2.22 o 
  -7   5   9        0.25        0.29      1.02 o 
  -6   5   9       45.94       46.40      2.81 o 
  -5   5   9       48.87       50.44      2.93 o 
  -4   5   9        2.20        0.96      0.90 o 
  -3   5   9       25.51       26.31      2.10 o 
  -2   5   9       34.57       37.99      1.94 o 
  -1   5   9       12.76       14.68      1.26 o 
   0   5   9        4.49        3.73      0.83 o 
   1   5   9        0.39        1.10      0.76 o 
   2   5   9       19.78       18.55      1.50 o 
   3   5   9      166.34      150.04      3.80 o 
   4   5   9       53.30       50.36      2.28 o 
   5   5   9       54.96       52.62      2.33 o 
   6   5   9        1.67        0.46      1.00 o 
   7   5   9       13.38       13.11      1.47 o 
   8   5   9       24.78       25.77      1.91 o 
   9   5   9        2.11        2.07      0.92 o 
  10   5   9        7.30        5.49      1.23 o 
  -6   6   9      112.10      107.83      4.44 o 
  -5   6   9       30.08       38.64      2.72 o 
  -4   6   9        2.21        4.43      1.31 o 
  -3   6   9        9.98       13.29      1.61 o 
  -2   6   9        2.40        4.53      1.18 o 
  -1   6   9        0.31        1.29      0.99 o 
   0   6   9       18.55       16.83      1.87 o 
   1   6   9       73.25       72.72      3.71 o 
   2   6   9       31.21       31.40      2.01 o 
   3   6   9       45.27       36.91      2.21 o 
   4   6   9        4.70        5.45      1.08 o 
   5   6   9        0.31        0.73      0.86 o 
   6   6   9       45.15       52.20      2.76 o 
 -15   0  10        0.73        0.90      1.43 o 
 -14   0  10       93.94      107.95      6.37 o 
 -13   0  10        1.95        6.81      1.88 o 
 -12   0  10        0.04        2.04      1.69 o 
 -11   0  10       35.02       32.86      3.84 o 
 -10   0  10       92.61       96.61      5.46 o 
  -9   0  10     3880.27     4131.00     33.67 o 
  -8   0  10      634.10      637.89     12.98 o 
  -7   0  10      519.73      522.70     11.48 o 
  -6   0  10      551.18      575.62     11.73 o 
  -5   0  10        5.47        1.48      1.39 o 
  -4   0  10      130.57      115.14      5.09 o 
  -3   0  10        9.06       13.86      1.20 o 
  -2   0  10      105.12      110.58      3.07 o 
  -1   0  10      182.42      198.22      4.01 o 
   0   0  10     1137.34     1174.06     14.08 o 
   1   0  10      584.31      613.62      7.81 o 
   2   0  10      729.18      723.19     10.50 o 
   3   0  10        4.50        7.27      0.90 o 
   4   0  10       32.15       28.92      1.32 o 
   5   0  10      230.31      227.63      3.52 o 
   6   0  10      305.10      303.17      4.19 o 
   7   0  10        7.01        8.63      0.73 o 
   8   0  10      114.53      103.96      3.42 o 
   9   0  10      278.31      271.76      5.65 o 
  10   0  10       32.89       34.23      2.20 o 
  11   0  10       25.73       28.49      2.00 o 
  12   0  10       11.23        9.21      2.00 o 
  13   0  10        5.33        4.36      1.61 o 
  14   0  10        2.17        3.17      1.61 o 
 -14   1  10        6.88        6.43      1.27 o 
 -13   1  10        2.04        0.25      0.89 o 
 -12   1  10        1.71        1.85      0.95 o 
 -11   1  10        1.88        2.03      0.95 o 
 -10   1  10        8.20        8.03      1.41 o 
  -9   1  10       15.04       13.88      1.61 o 
  -8   1  10       15.35       14.27      1.62 o 
  -7   1  10        8.41        9.17      1.35 o 
  -6   1  10        2.24        4.94      1.02 o 
  -5   1  10       33.59       31.65      1.56 o 
  -4   1  10        6.81        7.14      0.71 o 
  -3   1  10        0.12        1.81      0.47 o 
  -2   1  10       81.93       77.72      1.87 o 
  -1   1  10       21.65       23.00      1.05 o 
   0   1  10       28.28       25.41      1.04 o 
   1   1  10        0.29        0.90      0.44 o 
   2   1  10       89.90       84.71      1.95 o 
   3   1  10      182.66      189.46      3.33 o 
   4   1  10      366.84      366.90      4.25 o 
   5   1  10       68.34       70.24      1.59 o 
   6   1  10       14.65       12.72      0.67 o 
   7   1  10       22.95       21.91      0.94 o 
   8   1  10        4.13        4.81      0.70 o 
   9   1  10       68.42       75.41      2.12 o 
  10   1  10       10.11        9.34      0.92 o 
  11   1  10        5.59        5.35      0.99 o 
  12   1  10        9.74        7.92      0.95 o 
  13   1  10        0.01       -0.70      0.98 o 
  14   1  10        9.93        7.21      1.29 o 
 -14   2  10       11.28       12.98      1.32 o 
 -13   2  10        0.90        0.98      1.28 o 
 -12   2  10       24.75       20.72      1.73 o 
 -11   2  10       59.35       58.87      2.75 o 
 -10   2  10        0.26       -0.40      0.86 o 
  -9   2  10        1.86        0.15      0.91 o 
  -8   2  10       34.43       32.94      1.61 o 
  -7   2  10       14.54       14.23      1.22 o 
  -6   2  10        3.36        1.05      0.60 o 
  -5   2  10        2.28        1.76      0.59 o 
  -4   2  10       53.23       47.91      1.24 o 
  -3   2  10       29.75       27.90      0.85 o 
  -2   2  10        3.55        4.19      0.56 o 
  -1   2  10        2.76        3.15      0.52 o 
   0   2  10       48.91       51.05      1.72 o 
   1   2  10        9.50        9.67      0.89 o 
   2   2  10        3.00        3.18      0.72 o 
   3   2  10       17.10       17.25      1.03 o 
   4   2  10       49.26       48.52      1.65 o 
   5   2  10       73.30       72.15      2.00 o 
   6   2  10       63.78       59.25      1.32 o 
   7   2  10        0.22        0.51      0.26 o 
   8   2  10        0.02        0.38      0.47 o 
   9   2  10        5.91        6.05      0.68 o 
  10   2  10       17.14       17.26      1.18 o 
  11   2  10        0.83       -0.18      0.63 o 
  12   2  10        8.35       11.78      0.94 o 
  13   2  10        0.75        0.79      0.67 o 
 -13   3  10        0.02        0.54      1.60 o 
 -12   3  10       53.02       44.98      2.43 o 
 -11   3  10       55.99       51.42      2.51 o 
 -10   3  10       81.01       81.31      2.81 o 
  -9   3  10        0.79        0.43      0.70 o 
  -8   3  10        3.24        4.72      0.82 o 
  -7   3  10        0.04       -0.41      0.56 o 
  -6   3  10       50.35       46.35      1.51 o 
  -5   3  10       21.67       17.24      0.90 o 
  -4   3  10        0.26        1.58      0.68 o 
  -3   3  10       55.63       62.33      1.66 o 
  -2   3  10        2.97        4.38      0.55 o 
  -1   3  10       30.39       31.78      1.16 o 
   0   3  10       48.13       44.92      1.60 o 
   1   3  10        6.59        7.58      0.81 o 
   2   3  10       24.90       25.48      1.29 o 
   3   3  10      669.82      708.48      5.64 o 
   4   3  10       87.52       96.25      2.13 o 
   5   3  10       17.99       20.48      1.05 o 
   6   3  10        6.87        5.39      0.64 o 
   7   3  10        1.15        1.65      0.50 o 
   8   3  10       54.76       53.87      1.91 o 
   9   3  10       30.21       30.44      1.52 o 
  10   3  10        0.47       -0.67      0.75 o 
  11   3  10        0.66       -0.23      0.86 o 
  12   3  10       38.30       37.20      2.11 o 
 -11   4  10        0.82       -0.62      1.13 o 
 -10   4  10        4.65        6.95      1.44 o 
  -9   4  10        5.27        2.81      1.41 o 
  -8   4  10        9.15        6.86      1.27 o 
  -7   4  10       13.31       13.56      1.83 o 
  -6   4  10        0.24        1.05      0.83 o 
  -5   4  10        4.07        0.90      0.78 o 
  -4   4  10       12.65       12.30      1.28 o 
  -3   4  10       39.34       35.89      1.77 o 
  -2   4  10       14.66       16.92      1.03 o 
  -1   4  10        1.85        1.97      0.61 o 
   0   4  10       50.01       52.78      2.05 o 
   1   4  10        1.45        0.83      0.85 o 
   2   4  10       36.45       30.27      1.73 o 
   3   4  10       39.58       39.48      1.80 o 
   4   4  10       14.22        9.51      0.96 o 
   5   4  10       84.05       71.02      2.31 o 
   6   4  10       98.95       78.45      2.43 o 
   7   4  10        0.85        0.63      0.68 o 
   8   4  10       14.64       13.17      1.24 o 
   9   4  10        2.73        0.50      0.84 o 
  10   4  10        9.36       10.01      1.17 o 
  11   4  10        0.95        0.36      0.94 o 
  -8   5  10        0.80        1.11      1.45 o 
  -7   5  10        0.07       -0.67      0.91 o 
  -6   5  10        2.91        4.54      1.30 o 
  -5   5  10        1.27        3.44      1.17 o 
  -4   5  10        0.46        0.13      1.07 o 
  -3   5  10        2.99        2.47      0.77 o 
  -2   5  10       12.35       16.96      2.40 o 
  -1   5  10        2.92        1.68      0.97 o 
   0   5  10        6.95        4.75      1.26 o 
   1   5  10        0.20        1.11      1.01 o 
   2   5  10        0.05       -0.13      0.92 o 
   3   5  10      102.62       83.87      3.24 o 
   4   5  10        0.43       -0.21      1.15 o 
   5   5  10       11.20       10.64      1.29 o 
   6   5  10        8.65        6.78      1.06 o 
   7   5  10        5.42        5.73      0.95 o 
   8   5  10        1.28        0.21      1.14 o 
  -2   6  10       33.09       40.89      2.76 o 
  -1   6  10       22.10       23.85      2.57 o 
   0   6  10        7.12       10.13      1.66 o 
   1   6  10        9.56        5.91      1.33 o 
   2   6  10       16.35        9.24      1.43 o 
 -13   1  11       15.42       17.29      1.66 o 
 -12   1  11       99.73      105.93      4.37 o 
 -11   1  11        5.36        4.02      1.25 o 
 -10   1  11        7.47        7.29      1.33 o 
  -9   1  11       39.45       45.24      2.77 o 
  -8   1  11        1.83        1.81      1.03 o 
  -7   1  11        1.13        1.26      1.28 o 
  -6   1  11       16.30       15.29      1.60 o 
  -5   1  11       32.82       31.01      1.55 o 
  -4   1  11       19.48       18.41      1.15 o 
  -3   1  11        0.41        0.70      0.55 o 
  -2   1  11        5.80        6.09      0.63 o 
  -1   1  11       24.32       22.69      1.00 o 
   0   1  11       37.94       34.61      1.34 o 
   1   1  11        4.22        4.36      0.57 o 
   2   1  11       49.46       47.57      1.82 o 
   3   1  11      119.13      115.06      2.75 o 
   4   1  11       41.79       44.59      1.59 o 
   5   1  11       84.71       91.79      2.26 o 
   6   1  11        3.71        3.60      0.48 o 
   7   1  11       17.47       16.49      0.74 o 
   8   1  11       13.24       12.88      1.00 o 
   9   1  11       64.93       62.94      2.09 o 
  10   1  11        0.35       -0.68      0.68 o 
  11   1  11       21.28       14.43      1.06 o 
  12   1  11        0.64        1.30      0.63 o 
  13   1  11        0.03        0.84      0.73 o 
 -12   2  11        0.43       -0.58      1.15 o 
 -11   2  11        1.74        2.15      1.04 o 
 -10   2  11        3.63        3.51      0.99 o 
  -9   2  11      123.38      126.66      3.59 o 
  -8   2  11        1.34        2.04      0.84 o 
  -7   2  11       16.39       16.55      1.57 o 
  -6   2  11       79.67       76.90      2.93 o 
  -5   2  11        4.70        5.24      1.34 o 
  -4   2  11       32.46       32.56      1.09 o 
  -3   2  11       25.55       25.33      0.94 o 
  -2   2  11       12.23       10.01      0.98 o 
  -1   2  11       19.66       17.97      1.21 o 
   0   2  11       92.63       86.54      2.75 o 
   1   2  11        0.81        1.35      0.68 o 
   2   2  11       13.82       14.11      1.18 o 
   3   2  11      362.16      376.16      5.51 o 
   4   2  11        6.60        5.67      0.74 o 
   5   2  11      111.61      115.68      2.67 o 
   6   2  11        1.54        0.92      0.57 o 
   7   2  11        6.78        6.34      0.58 o 
   8   2  11        5.69        4.40      0.71 o 
   9   2  11        4.26        3.68      0.84 o 
  10   2  11        5.21        5.02      0.86 o 
  11   2  11       36.93       35.81      2.05 o 
  12   2  11        4.20        2.45      0.72 o 
 -11   3  11        0.24       -1.11      1.11 o 
 -10   3  11       14.08       10.65      1.60 o 
  -9   3  11       19.59       21.89      1.83 o 
  -8   3  11        1.09       -0.19      1.01 o 
  -7   3  11        2.25       -0.53      0.85 o 
  -6   3  11       46.28       38.78      2.24 o 
  -5   3  11       31.73       25.36      1.56 o 
  -4   3  11      101.32       82.74      2.35 o 
  -3   3  11      108.05      110.68      2.63 o 
  -2   3  11        1.43        0.97      0.65 o 
  -1   3  11        5.55        7.73      0.89 o 
   0   3  11        0.83        0.00      0.88 o 
   1   3  11        0.06        1.09      0.71 o 
   2   3  11       19.42       21.07      1.27 o 
   3   3  11      156.30      166.34      3.35 o 
   4   3  11      125.16      124.41      2.56 o 
   5   3  11      345.51      353.35      4.31 o 
   6   3  11       97.77       94.92      2.72 o 
   7   3  11        4.84        5.00      0.80 o 
   8   3  11        3.63        1.36      0.74 o 
   9   3  11        0.64        0.64      1.08 o 
  10   3  11        7.73        6.65      1.30 o 
  11   3  11        4.04        2.81      1.01 o 
  -9   4  11       75.19       86.73      4.07 o 
  -8   4  11        6.46        7.26      1.55 o 
  -7   4  11        6.22        6.46      1.15 o 
  -6   4  11        0.01       -0.35      1.12 o 
  -5   4  11        0.31        0.26      0.94 o 
  -4   4  11       63.43       58.67      2.66 o 
  -3   4  11       63.04       68.62      2.87 o 
  -2   4  11        1.22        2.22      0.97 o 
  -1   4  11        4.72        3.42      0.90 o 
   0   4  11        2.52        2.76      0.86 o 
   1   4  11        1.11        2.06      0.79 o 
   2   4  11       21.71       21.19      1.63 o 
   3   4  11      197.45      191.42      4.52 o 
   4   4  11        5.85        7.35      0.97 o 
   5   4  11      281.35      258.16      4.53 o 
   6   4  11      147.58      132.64      3.30 o 
   7   4  11        0.29        0.07      0.84 o 
   8   4  11       47.38       34.23      2.27 o 
   9   4  11        2.34        1.50      1.03 o 
  -6   5  11        3.30        1.28      1.11 o 
  -5   5  11        2.29        0.71      1.05 o 
  -4   5  11       10.44        9.76      1.48 o 
  -3   5  11       21.56       22.14      2.46 o 
  -2   5  11        7.46        7.04      1.43 o 
  -1   5  11        0.50        1.11      1.12 o 
   0   5  11        4.25        5.27      1.27 o 
   1   5  11        4.11        4.15      1.09 o 
   2   5  11       13.78       18.53      1.96 o 
   3   5  11        0.51        2.06      1.34 o 
   4   5  11        2.88        3.43      1.01 o 
   5   5  11        1.72        0.77      0.88 o 
 -12   0  12       63.34       74.27      5.47 o 
 -11   0  12        0.24        0.06      1.93 o 
 -10   0  12       20.72       14.31      2.60 o 
  -9   0  12      138.76      133.58      6.66 o 
  -8   0  12        0.17        3.95      1.81 o 
  -7   0  12      194.01      179.48      7.40 o 
  -6   0  12      526.69      530.91     33.38 o 
  -5   0  12       70.86       69.06      3.33 o 
  -4   0  12       15.58       16.41      1.71 o 
  -3   0  12      155.31      162.99      6.53 o 
  -2   0  12      108.55      111.06      5.36 o 
  -1   0  12       48.52       48.67      3.58 o 
   0   0  12        0.25        0.34      0.59 o 
   1   0  12        5.73        4.69      0.90 o 
   2   0  12       10.03        7.87      0.95 o 
   3   0  12      200.97      208.34      5.38 o 
   4   0  12      126.84      128.91      4.90 o 
   5   0  12       66.88       63.41      2.84 o 
   6   0  12       53.35       53.44      2.14 o 
   7   0  12        6.79        6.90      1.17 o 
   8   0  12       11.90       14.90      1.92 o 
   9   0  12        5.44        8.81      1.41 o 
  10   0  12        1.53        1.34      1.04 o 
  11   0  12        0.08       -0.72      0.92 o 
 -12   1  12        0.10       -0.19      1.67 o 
 -11   1  12        2.71        4.02      1.80 o 
 -10   1  12       97.27       97.23      4.12 o 
  -9   1  12       79.88       75.33      3.55 o 
  -8   1  12        1.98       -0.15      1.33 o 
  -7   1  12      364.07      370.45      7.44 o 
  -6   1  12      250.32      269.66      6.22 o 
  -5   1  12       73.83       75.97      3.33 o 
  -4   1  12       54.99       50.85      2.74 o 
  -3   1  12       27.34       25.07      1.70 o 
  -2   1  12        1.75        2.07      0.78 o 
  -1   1  12       43.57       48.83      1.98 o 
   0   1  12      118.11      116.56      2.97 o 
   1   1  12        1.15        0.70      0.66 o 
   2   1  12      140.33      131.12      3.08 o 
   3   1  12        3.49        4.22      0.81 o 
   4   1  12       11.21       10.26      1.57 o 
   5   1  12       41.06       44.60      1.61 o 
   6   1  12       41.54       37.79      1.67 o 
   7   1  12        1.21        0.91      0.62 o 
   8   1  12       17.49       15.75      1.30 o 
   9   1  12       29.88       30.13      1.75 o 
  10   1  12       25.52       26.03      1.65 o 
  11   1  12       12.42       12.07      1.55 o 
 -11   2  12        0.46        1.51      1.34 o 
 -10   2  12        0.23       -0.82      0.97 o 
  -9   2  12       20.34       25.76      1.82 o 
  -8   2  12        6.66        9.65      1.39 o 
  -7   2  12        1.12        0.75      1.07 o 
  -6   2  12        7.42        7.70      1.21 o 
  -5   2  12       19.67       19.84      1.64 o 
  -4   2  12       27.32       25.85      1.84 o 
  -3   2  12        0.47        0.96      0.89 o 
  -2   2  12       22.70       24.07      1.48 o 
  -1   2  12        5.86        5.40      0.81 o 
   0   2  12        3.40        2.92      0.79 o 
   1   2  12        0.08       -0.77      0.77 o 
   2   2  12       40.33       46.74      2.17 o 
   3   2  12      144.16      154.36      3.72 o 
   4   2  12       70.58       75.42      2.61 o 
   5   2  12      170.50      186.14      3.74 o 
   6   2  12      171.20      185.09      3.51 o 
   7   2  12        5.33        5.05      1.04 o 
   8   2  12        1.76        1.97      0.79 o 
   9   2  12        0.22        0.84      0.71 o 
  10   2  12        5.90        4.34      0.95 o 
  -9   3  12       31.59       35.44      2.58 o 
  -8   3  12        1.94        0.57      1.14 o 
  -7   3  12       28.59       22.21      1.86 o 
  -6   3  12       50.01       51.73      2.72 o 
  -5   3  12        0.61        0.58      0.88 o 
  -4   3  12       60.97       56.21      2.33 o 
  -3   3  12        2.03        1.07      0.81 o 
  -2   3  12        0.14       -0.73      0.73 o 
  -1   3  12        7.41        7.73      0.95 o 
   0   3  12        4.58        5.49      1.09 o 
   1   3  12        1.68        4.89      1.00 o 
   2   3  12        9.13        6.47      1.21 o 
   3   3  12       65.65       67.60      2.82 o 
   4   3  12       10.86       12.91      1.37 o 
   5   3  12       44.29       40.24      1.87 o 
   6   3  12        8.88        8.39      0.96 o 
   7   3  12        2.49        2.47      0.85 o 
   8   3  12        0.01        1.09      0.80 o 
   9   3  12       38.19       41.75      2.25 o 
  -7   4  12        0.12        0.11      1.14 o 
  -6   4  12        0.17        1.07      0.95 o 
  -5   4  12        0.25        0.96      0.90 o 
  -4   4  12        5.14        5.15      1.05 o 
  -3   4  12        0.23        2.11      0.97 o 
  -2   4  12        1.57       -0.17      0.87 o 
  -1   4  12       58.09       52.09      2.54 o 
   0   4  12        8.15        8.02      1.18 o 
   1   4  12        0.13       -0.20      0.85 o 
   2   4  12       12.19       13.63      1.75 o 
   3   4  12        1.24        0.23      0.81 o 
   4   4  12        1.97        1.31      0.79 o 
   5   4  12      104.34       91.39      3.03 o 
   6   4  12       10.92        8.79      1.21 o 
 -10   1  13        0.08        0.71      1.50 o 
  -9   1  13       10.22       10.12      1.62 o 
  -8   1  13       30.10       28.97      2.43 o 
  -7   1  13      438.15      474.83      8.77 o 
  -6   1  13       92.51      103.08      4.12 o 
  -5   1  13       62.31       69.96      3.33 o 
  -4   1  13        1.82        1.84      1.03 o 
  -3   1  13       17.58       16.59      1.51 o 
  -2   1  13        6.43        6.47      1.14 o 
  -1   1  13        8.87        6.87      1.10 o 
   0   1  13       38.58       35.17      2.01 o 
   1   1  13       37.71       37.81      2.06 o 
   2   1  13      129.10      120.64      3.67 o 
   3   1  13        9.48       11.73      1.18 o 
   4   1  13        3.43        4.04      0.97 o 
   5   1  13        7.45        6.20      0.88 o 
   6   1  13        0.34       -0.37      0.87 o 
   7   1  13        0.33       -0.33      0.76 o 
   8   1  13        9.21       11.72      1.32 o 
   9   1  13        1.64        0.54      0.91 o 
  -9   2  13        0.29       -0.12      1.02 o 
  -8   2  13        0.74        1.37      0.98 o 
  -7   2  13        7.74        6.16      1.26 o 
  -6   2  13        4.20        4.95      1.22 o 
  -5   2  13        8.76        8.37      1.55 o 
  -4   2  13      131.07      127.46      3.91 o 
  -3   2  13       79.04       86.70      3.18 o 
  -2   2  13       58.83       66.57      2.78 o 
  -1   2  13       19.82       23.78      1.73 o 
   0   2  13        5.45        6.11      1.67 o 
   1   2  13        8.36        9.22      1.14 o 
   2   2  13       86.90       84.84      2.95 o 
   3   2  13       48.43       48.37      2.25 o 
   4   2  13       29.44       28.73      1.81 o 
   5   2  13      370.88      395.44      6.13 o 
   6   2  13       92.32       96.75      3.88 o 
   7   2  13       77.69       78.63      3.53 o 
   8   2  13       30.45       31.71      2.12 o 
  -7   3  13        0.04       -1.00      1.00 o 
  -6   3  13        1.23        1.14      1.42 o 
  -5   3  13        2.33        3.12      1.04 o 
  -4   3  13       20.88       23.27      1.88 o 
  -3   3  13       37.26       36.42      2.29 o 
  -2   3  13       10.71        9.70      1.53 o 
  -1   3  13        2.14        1.71      0.89 o 
   0   3  13        5.36        6.22      1.05 o 
   1   3  13       13.29       13.54      1.39 o 
   2   3  13       30.12       34.51      2.15 o 
   3   3  13        4.86        6.07      1.19 o 
   4   3  13        4.35        4.85      0.98 o 
   5   3  13        8.54        7.46      1.15 o 
   6   3  13        1.35        1.85      1.21 o 
  -2   4  13       47.40       46.63      3.74 o 
  -1   4  13        1.13       -0.32      1.16 o 
   0   4  13       38.64       40.38      2.91 o 
   1   4  13       12.26       10.44      1.27 o 
   2   4  13        7.17        6.17      1.30 o 
  -7   0  14       15.31       15.47      2.66 o 
  -6   0  14        3.41        6.03      2.27 o 
  -5   0  14       45.51       43.80      3.91 o 
  -4   0  14       44.99       47.91      4.14 o 
  -3   0  14       18.62       16.52      3.47 o 
  -2   0  14       26.76       30.89      3.40 o 
  -1   0  14        0.00        0.17      1.75 o 
   0   0  14       18.80       21.73      2.17 o 
   1   0  14        7.54        5.90      1.32 o 
   2   0  14        0.02        0.88      1.43 o 
   3   0  14       15.85       17.97      2.23 o 
   4   0  14       20.01       21.85      2.82 o 
   5   0  14       52.95       51.09      4.08 o 
   6   0  14        1.52        3.02      2.06 o 
   7   0  14       43.38       52.53      4.18 o 
  -7   1  14       70.50       70.07      3.62 o 
  -6   1  14       32.51       34.34      2.37 o 
  -5   1  14      109.98      111.83      3.92 o 
  -4   1  14       77.63       81.70      3.34 o 
  -3   1  14       11.26       13.55      1.48 o 
  -2   1  14       18.17       17.92      1.60 o 
  -1   1  14        8.94        7.83      1.53 o 
   0   1  14        0.00       -0.93      0.93 o 
   1   1  14        0.19       -0.26      1.12 o 
   2   1  14       39.95       37.95      2.15 o 
   3   1  14        1.27       -0.05      0.86 o 
   4   1  14       76.09       80.34      3.58 o 
   5   1  14       53.34       56.61      2.98 o 
   6   1  14        1.07        1.81      1.32 o 
  -5   2  14        1.53        1.17      0.94 o 
  -4   2  14       20.24       17.82      1.67 o 
  -3   2  14       16.75       19.17      1.72 o 
  -2   2  14        7.59        6.26      1.07 o 
  -1   2  14       21.14       20.53      1.67 o 
   0   2  14       14.27       17.22      1.58 o 
   1   2  14       42.53       44.26      2.76 o 
   2   2  14       15.86       15.43      1.70 o 
   3   2  14       15.19       15.59      1.66 o 
   4   2  14       22.45       23.18      2.44 o 
   5   2  14       29.07       31.03      3.30 o 
   0   3  14        0.02       -1.15      1.15 o 
                                                 
